# Supplementary material for: Dynamic changes of activated partial thromboplastin time and correlation with mortality in patients with severe fever with thrombocytopenia syndrome: A retrospective cohort study
Source: PLoS Negl Trop Dis. 2025 May 22;19(5):e0013106. doi: 10.1371/journal.pntd.0013106 (PMC12140419; doi:10.1371/journal.pntd.0013106)
Supplement: S1 Data — Anonymized individual patient data underlying all analyses. (XLSX) [file pntd.0013106.s004.xlsx]

## Sheet: baseline
Sex	Age	Neurological symptoms	Bleeding	Hypertension	Diabetes	COPD	CHB	ICU transfer	Fatality	Hospital stay	WBC	RBC	Hb	PLT	Lymphocyte	Monocyte	Neutrophil	ALT	AST	Tbil	TP	Albumin	Globulin	Creatinine	BUN	LDH	APTT	D-dimer	FIB	INR	PT	TT
1	47	0	0	1	0	0	0	0	0	7	4.19	4.28	129	102	2.75	0.82	1.24	214	318	12.2	59.7	34.7	25	68.6	5.37	657	27.3	0.75	2.79	1.02	12.4	22.6
0	60	0	1	0	0	0	0	0	0	17	1.97	2.56	72	115	0.3	0.1	1.6	40	28	41	79.8	29.8	50	68.4	6.1	508	27.9	4.32	2.51	1.07	12.9	21.7
0	77	0	0	0	0	0	0	0	0	12	3.82	3.3	99	32	0.51	0.39	2.92	320	355	44.5	58.8	33.9	24.9	44	4.1	693	30.6	4.49	1.02	13.3	17.9	2.62
0	57	1	0	0	1	0	0	0	0	24	1.51	4.19	121	23	0.27	0.05	1.17	138	670	7.3	68.2	28.6	39.6	67.7	3.1	278	31	1.93	3.78	1.16	13.8	18.8
0	65	0	0	0	1	0	0	0	0	11	2.7	4.06	123	90	1.19	0.35	1.09	130	97	20	61.2	36.3	24.9	40.3	4.07	462	31.3	0.78	3.54	1.06	12.8	21.5
0	68	0	0	0	0	0	1	0	0	5	8.18	3.89	115	74	1.84	0.7	5.62	265	455	12.5	58.8	28.6	30.2	65.4	3.33	454	31.5	1.56	0.85	11.5	20.1	4.25
1	61	0	0	0	0	0	0	0	0	6	3.6	4.35	131	64	1.43	0.41	1.75	176	145	27.3	59.8	34.8	25	68.7	6.4	383	31.6	NA	2.81	0.89	11.8	19.6
0	70	1	0	0	0	0	0	0	0	9	3.95	2.35	70	166	0.6	0.4	3	336	507	26.4	65.8	29.7	36.1	NA	6.67	800	31.7	1.34	2.06	1.16	14.4	21.3
0	70	0	0	0	0	0	0	0	0	10	2.18	3.16	95	20	1.05	0.48	0.65	51	187	8.6	53.2	27.5	25.7	75	7.03	448	31.9	0.67	0.79	11.2	20.9	2.8
0	58	0	0	0	0	1	0	0	0	9	6.57	3.89	115	37	1.83	0.54	4.17	64	120	12.1	66.5	33.7	32.8	47.4	5.14	1340	32	1.17	3.29	1.06	12.8	26.9
0	67	0	0	0	0	0	0	0	0	10	6.2	3.87	119	45	1.14	0.72	4.33	230	728	15.2	57.1	28.8	28.3	54.3	2.63	447	32.2	1.64	0.89	11.9	17.6	4.63
1	66	1	0	0	0	0	0	0	0	15	3.29	4.04	134	111	0.95	0.47	1.87	42	28	22.3	69.2	36.5	32.7	55.9	5.4	225	32.3	0.72	3.84	1.03	13.3	17.8
0	58	0	0	0	0	0	0	0	0	8	5.21	4.62	142	56	0.88	0.28	4.04	76	71	10	61.4	35.4	26	68.6	4.7	339	32.5	2.44	2.86	0.89	11.8	21.8
1	57	0	1	0	0	0	1	0	0	9	8.54	3.9	139	189	2	0.82	5.61	32	42	33.4	73.3	34.1	39.2	61.8	5.99	688	32.5	0.74	0.92	12	16.5	3.91
0	63	0	0	0	0	0	0	0	0	9	2.88	3.43	105	83	1.39	0.48	1	147	156	11.1	62.3	37.7	24.6	NA	1.64	491	32.8	0.6	2.82	1.05	13.8	23.2
0	64	0	0	0	0	0	0	0	0	5	2.62	3.82	122	25	1.13	0.54	0.94	342	749	22.5	61	31.4	29.6	66	3.8	1091	32.8	1.17	3.09	1	13	22.7
0	55	0	0	0	0	0	0	0	0	5	8.6	3.29	96	77	2.17	0.22	6.17	43	75	15.2	64.3	34.3	30	NA	2.8	409	32.8	0.9	3.04	0.94	12.6	21.7
1	67	1	1	0	1	0	0	0	0	15	4.23	2.94	88	102	1.51	1.08	1.59	49	77	16.5	58.7	30	28.7	73.9	4.62	534	33	1.08	0.98	12.9	20.6	3.42
0	53	0	0	0	0	0	0	0	0	11	8.72	3.76	117	77	1.85	0.31	6.51	21	32	12.1	54.9	32.9	22	57.5	2.1	NA	33.2	0.67	2.39	1.05	12.7	22
0	68	0	0	1	0	0	0	0	0	9	6.55	3.02	90	151	1.11	0.85	4.59	70	55	11.7	58.8	36.8	22	NA	4.25	442	33.2	0.67	2.92	1.14	14.2	19
1	63	0	0	1	1	0	0	0	0	7	6.58	4.1	133	42	1.35	0.21	5	53	96	14	59.8	29.9	29.9	86.2	5.2	597	33.3	1.5	2.9	0.98	12	22.2
0	57	0	0	0	0	0	0	0	0	6	1.75	4.06	113	56	0.73	0.01	1.01	16	58	6.6	54.2	31.6	22.6	62.9	4.7	430	33.4	1.2	3.08	1.02	13.2	20.6
0	47	0	0	1	0	0	0	0	0	7	2.91	4.31	122	57	1.99	0.42	0.5	514	704	11	54.6	31.5	23.1	43.4	1.82	843	33.5	1.29	2.7	0.91	12.1	25
1	49	0	0	0	0	0	0	0	0	4	7.05	3.35	108	95	2.29	0.63	4.05	148	93	14.4	68	38.7	29.3	82.6	7.68	253	33.5	0.34	4.54	0.93	12.3	16.6
0	59	1	0	0	1	0	0	0	0	4	4.42	4.52	136	53	1.74	1.05	1.61	105	119	9	65.8	33.7	32.1	56.6	3.2	727	33.6	0.7	0.88	12	26.8	3.33
1	71	0	0	0	0	0	0	0	0	8	1.74	5.02	164	80	1.05	0.22	0.46	49	78	5	68.3	37.8	30.5	71.8	7.6	412	33.6	1.17	2.85	0.89	11.8	17.6
0	54	0	0	0	0	0	0	0	0	8	3.4	4.49	96	158	1.32	0.27	1.79	29	29	8.8	72	43.3	28.7	47.1	3.43	268	33.6	0.8	4	1.02	13.2	17.9
1	72	0	0	0	0	0	0	0	0	9	3.91	4.06	125	53	1.53	0.14	2.15	157	180	9.1	57.5	28.5	29	33.6	2.8	605	33.7	1.5	4.5	0.94	12.2	20.9
0	64	0	0	0	0	0	0	0	0	8	2.49	4.01	117	68	1.56	0.32	0.58	52	72	6.5	63.1	32.1	31	32	3.34	325	33.8	0.71	2.8	0.92	12.2	21.7
0	63	0	0	0	0	0	0	0	0	9	3.3	3.47	103	200	1.28	0.47	1.54	117	115	14.8	70.4	32.3	38.1	58.2	4.5	354	33.9	0.57	3.1	1.1	13.2	20.8
1	57	0	0	0	0	0	1	0	0	6	3.14	3.8	131	42	1.69	0.27	1.17	39	83	9.1	56.8	33.2	23.6	57.6	4.51	593	33.9	NA	3.54	0.86	11.5	18
0	45	0	0	0	0	0	1	0	0	7	2.29	4.2	118	57	0.4	0.15	1.74	114	163	16.3	61.8	30.6	31.2	51.4	2.19	282	34	0.35	2.28	0.87	11.6	21.7
0	68	1	1	0	0	0	0	0	0	12	4.44	3.06	101	452	1.5	0.6	2.3	64	98	36	64.7	30.2	34.5	NA	5.79	797	34.2	2.11	3.31	0.92	12	28.1
0	67	0	0	0	1	0	0	0	0	10	3.26	3.15	100	63	2.31	0.46	0.47	175	219	16.8	65.2	35.7	29.5	51.7	2.1	476	34.2	1.28	0.89	12.1	21.7	2.86
0	49	0	0	1	0	0	0	0	0	6	3.12	3.75	111	61	1.08	0.47	1.55	93	63	12.8	56.8	37.4	19.4	57.4	1.91	424	34.3	0.88	0.96	12.7	17	3.33
0	55	0	0	1	1	0	0	0	0	11	5.98	4.23	113	28	1.07	0.28	4.62	45	113	9	50.5	29.8	20.7	103.8	4.51	738	34.3	0.43	1.03	13.4	21.9	2.7
0	59	0	0	1	1	0	0	0	0	8	11.21	3.78	111	118	1.34	0.57	9.27	37	40	20.8	58	28.9	29.1	39.3	3.4	560	34.3	1.97	3.97	1.15	14.5	21.5
1	69	0	0	0	0	0	0	0	0	6	4.9	3.42	108	87	1.61	0.7	2.56	237	212	22.4	62.7	32.4	30.3	68.5	6.75	351	34.3	0.67	3.36	0.9	12	17.1
0	68	0	0	0	0	0	0	0	0	10	3.36	3.57	105	100	1.3	0.4	1.6	93	127	22.2	80	39.3	40.7	62.1	2.6	380	34.4	0.91	3.43	1.11	13.3	18.8
0	81	0	0	0	0	0	0	0	0	15	6.44	2.84	84	115	0.25	0.18	6.01	152	86	8.7	55.1	30	25.1	46.1	5.12	307	34.4	0.69	1.09	14.1	19.5	4.01
0	60	0	0	1	0	0	0	0	0	7	11.91	3.68	112	61	1.4	0.28	10.19	135	186	7.1	61.4	33.8	27.6	56.1	3.5	555	34.4	NA	2.73	0.87	11.6	23.9
0	69	0	0	0	0	0	1	0	0	5	4.02	4.79	152	93	2.63	0.48	0.83	34	71	12.8	62	38.6	23.4	47.2	3.46	458	34.6	1.17	3.14	0.81	11	19.5
1	67	0	0	0	0	0	1	0	0	5	5.42	5.57	113	26	2.5	0.4	2.5	159	124	18.1	56.2	38.1	18.1	NA	5.04	211	34.9	0.41	2.05	0.94	12.2	20.6
1	57	0	0	0	0	0	0	0	0	6	5.19	5.05	140	16	0.97	0.5	3.68	101	121	18.4	49.3	26.8	22.5	56.9	3.8	653	34.9	NA	3.76	0.95	12.5	21.4
1	68	1	0	1	0	0	0	0	0	10	2.33	5.41	157	28	0.83	0.13	1.34	69	254	9.4	51	29	22	75.7	5.6	1224	35	NA	5.51	1.13	14.3	20.5
0	77	1	0	1	0	1	0	0	0	7	5.18	4.26	121	90	2.22	0.4	2.55	88	77	18	54.1	30	24.1	71.6	4.63	420	35	3.68	4.31	1.01	13.1	19.5
0	41	0	0	0	0	0	0	0	0	6	2.45	4.61	141	95	1.48	0.17	0.79	304	448	17	63.2	40.6	22.6	47.3	2.67	587	35.1	0.45	3.55	1.04	13.4	19
0	64	0	0	1	0	0	1	0	0	7	2.56	3.99	124	53	1.89	0.28	0.28	62	117	7.2	54	30.6	23.4	52.3	3.29	777	35.1	1.95	2.77	0.88	11.8	27.8
0	59	0	0	0	0	0	0	0	0	21	4.97	4.4	134	155	1.3	0.35	3.18	45	37	11.8	63.7	37.3	26.4	45.6	4.89	253	35.1	3.66	3.58	1.19	13.9	14.7
0	53	0	0	0	1	0	1	0	0	10	13.84	3.59	109	70	1.68	0.57	11.58	179	293	10.4	65.3	33.5	31.8	61.2	3.81	642	35.3	1.41	0.9	12.2	22.9	3.1
0	67	1	0	0	1	0	0	0	0	11	5.39	3.66	117	73	2.41	0.82	2.03	113	274	12.9	60.4	31.2	29.2	47.7	4	1409	35.3	NA	2.51	0.99	13	23.5
0	65	0	1	1	0	0	0	0	0	9	3.56	4.74	135	41	1.83	0.22	1.5	87	90	11.9	54.2	32.7	21.5	91.6	4.34	556	35.4	1.36	0.88	12.1	18.7	4.45
0	56	0	1	0	1	0	0	0	0	10	2.75	3.27	103	38	1.21	0.45	1.07	62	113	6.2	42.7	25.2	17.5	34.6	2.74	822	35.4	0.9	0.93	12.4	25.9	3.46
0	51	0	0	0	0	0	0	0	0	6	6.08	3.7	101	82	1.27	0.41	4.37	69	132	9	56.9	31.3	25.6	56.3	3.86	447	35.5	1.1	0.91	12.2	24.7	2.6
0	55	1	0	0	0	0	0	0	0	8	15.04	4.29	122	88	1.38	0.47	13.15	46	130	10.3	57.6	32.1	25.5	41.1	4.17	722	35.5	4.34	2.42	1.05	12.7	23.7
0	62	0	0	1	0	0	0	0	0	12	3.85	3.92	121	114	1.53	0.27	2.03	130	166	20.9	55.8	34.1	21.7	55.6	2.26	329	35.6	NA	2.45	0.96	12.5	21.1
1	58	0	0	0	0	0	0	0	0	7	5.36	4.4	137	60	2.04	0.75	2.57	259	361	12.2	58.7	32.4	26.3	82.9	8.42	452	35.6	0.81	0.79	11.1	23.6	1.96
1	55	0	0	1	0	0	0	0	0	11	1.49	4.79	143	85	0.81	0.04	0.63	82	69	9.5	62.7	36.7	26	57.8	3.44	345	35.6	0.61	2.84	0.95	12.5	20.6
0	72	0	1	1	0	0	0	0	1	1	2.29	3.74	114	29	0.8	0.16	1.33	289	617	6.7	53.7	28.7	25	44.6	2.8	780	35.8	1.64	0.87	11.9	35.8	2.37
0	52	0	0	0	0	0	0	0	0	8	7.03	4.16	125	297	1.9	1.2	3.9	231	149	15.2	72	37.7	34.3	52.2	3.6	393	35.8	0.69	0.85	11.5	21.7	5.59
0	51	0	0	0	0	0	0	0	0	4	2.91	4.37	123	62	2.28	0.22	0.39	36	57	11.4	66.9	34.2	32.7	66.9	7.2	350	36	0.75	3.38	1.06	13.6	20.7
0	50	0	0	0	0	0	0	0	0	6	3.13	4.04	105	135	1.58	0.5	1.02	70	95	5.1	56.6	31.9	24.7	48.4	2.05	448	36	0.58	0.84	11.4	20.4	3.26
0	56	0	0	1	0	0	0	0	0	10	9.7	3.47	103	52	1.75	0.98	6.9	87	112	13.5	58.6	29.5	29.1	111.3	7.93	881	36.1	1.35	3.89	1	13	24.1
1	47	0	0	1	0	0	0	0	0	15	6.55	6.55	148	50	2.79	1.55	2.16	92	156	19.9	60	34.1	25.9	53.1	2.77	783	36.2	0.59	5.57	1.01	12.3	22.3
0	45	1	0	0	0	0	0	0	0	10	5.46	3.88	119	75	2.62	1.06	1.73	508	1058	14.8	61.3	32.2	29.1	45.6	3.04	466	36.2	NA	3.55	0.84	11.3	21.2
0	62	0	0	1	0	0	0	0	0	7	5.7	5.45	154	83	0.83	0.78	4.06	91	60	11.6	62	27.9	34.1	42.3	2.23	1310	36.2	1.39	5.69	0.96	12.6	19.2
0	42	0	0	0	0	0	0	0	0	7	27.27	4.32	133	77	1.88	1.31	23.99	33	50	7.7	59.6	37.5	22.1	NA	5.3	354	36.3	2.5	2.54	0.95	12.3	21.1
0	49	0	0	0	0	0	0	0	0	7	1.31	5.15	140	101	0.61	0.2	0.49	67	183	6.8	64.3	33.6	30.7	38.8	3.74	722	36.3	0.88	0.82	11.2	23.5	3.18
0	63	1	0	0	0	0	0	0	0	9	3.07	3.69	113	38	1.14	0.33	1.57	72	190	13.1	67.3	32.5	34.8	55.3	1.6	751	36.3	1.49	3.2	0.89	12.1	22.7
1	67	0	0	0	0	0	0	0	0	7	2.52	3.59	109	63	1.36	0.42	0.72	44	107	10.7	52	27.2	24.8	67	4.86	722	36.4	0.9	4.74	0.94	12.4	20.2
1	36	0	0	0	0	0	0	0	0	5	3.76	4.83	145	71	2.07	0.88	0.78	270	229	16.2	62.9	36.4	26.5	67.5	4.68	NA	36.4	0.76	0.86	11.8	24.6	2.86
0	55	0	0	0	0	0	1	0	0	9	1.9	4.77	132	80	0.63	0.18	1.09	41	82	11.1	68.2	40.7	27.5	68.8	3.7	431	36.5	1.56	2.94	1.03	13.3	19.6
0	67	0	0	0	0	0	0	0	0	9	2.33	4.09	126	56	0.87	0.14	1.32	23	26	9.2	59.5	32.3	27.2	53.4	4.17	249	36.6	0.38	0.98	12.9	17.2	3.85
1	62	1	0	0	0	0	0	0	0	6	9.88	4.33	138	63	1.58	0.99	7.31	150	129	15.3	59.4	33.1	26.3	40	1.4	466	36.6	0.78	3.49	1.04	12.6	19.6
0	32	0	0	0	0	0	0	0	0	8	6.09	4.35	132	41	2.3	0.6	3.1	150	171	9.6	60.7	39.3	21.4	59.9	2.18	475	36.8	0.63	0.88	11.9	22.3	2.26
0	75	0	0	0	0	1	0	0	0	8	7.97	4.13	120	60	2.19	0.51	5.2	70	91	9	52.3	28.1	24.2	33	2.04	502	36.9	NA	3.16	0.92	12.2	23.5
1	52	0	1	0	0	0	0	0	0	14	6.19	4.56	131	64	1.31	0.94	3.93	362	677	18.2	53.5	25.5	28	50.5	4.14	NA	37	3.47	2.08	0.99	12.1	30.1
0	68	0	0	1	0	1	0	0	0	7	6	4.03	118	47	1	0.4	4.6	37	48	10.3	52	32.8	19.2	66.7	2.87	371	37	1.21	3.11	0.92	12.2	18.5
0	68	1	1	0	0	0	0	0	0	21	18.25	3.41	101	88	3.35	2.3	12.55	43	58	29.2	68.3	35.5	32.8	80.6	6.01	1186	37	7.3	6.67	1.18	14.8	19.1
1	81	0	0	0	0	0	0	0	0	9	3.36	3.9	124	56	0.56	0.34	2.45	90	63	31.6	56.7	32.9	23.8	NA	8.79	200	37	0.43	2.8	1.07	14.1	19.8
1	55	0	1	0	0	0	0	0	0	11	5.48	4.9	144	47	0.98	1.67	2.77	159	138	26.9	54.3	28.3	26	62.8	6.57	736	37.1	1.22	4.54	0.87	11.6	18.8
0	60	0	0	0	0	0	0	0	0	4	9.26	3.62	101	181	0.9	0.6	7.7	80	54	7	55.2	31.6	23.6	NA	4.14	287	37.1	0.66	2.35	0.99	12.7	19.6
0	56	0	0	1	0	0	0	0	0	7	3.3	4.01	115	135	0.36	0.2	2.74	17	17	6.7	73.3	42.6	30.7	83.7	5.2	217	37.1	0.35	3.45	1.02	13.2	16.4
1	68	1	0	1	0	0	0	0	0	8	7.28	4.39	136	24	0.39	0.46	6.42	141	226	22	49.6	26.4	23.2	74.2	5.4	880	37.3	0.89	4.27	0.94	12.2	21.9
1	63	0	0	0	0	1	0	0	0	18	10.63	3.38	105	24	1.86	0.58	8.15	65	84	18.7	51.6	25.5	26.1	54.9	5.08	572	37.3	0.95	4.83	1.23	14.3	23.4
0	70	0	0	0	0	0	0	0	0	5	2.16	4.24	126	81	0.89	0.18	1.06	51	72	5.4	63	37.6	25.4	56.5	4.92	289	37.3	0.3	3.18	0.98	12.8	22.2
1	76	1	0	1	0	0	0	0	0	16	3.27	4.83	142	19	0.41	0.08	2.75	183	365	14.4	55.7	27.9	27.8	114.1	7.32	1318	37.3	2.19	3.06	0.86	11.5	39.9
0	60	0	0	0	0	0	1	0	0	8	10.94	3.75	123	36	0.62	0.34	9.97	49	150	6.9	57.8	30.7	27.1	66.2	3.24	1367	37.4	NA	3.7	0.83	11.2	23.7
0	66	1	0	1	1	0	0	0	0	10	6.34	4.02	118	55	2.91	0.88	2.43	123	185	8.3	59.9	30.7	29.2	63.8	4.97	1016	37.4	NA	4.5	0.92	12.1	19.8
0	59	0	0	0	0	0	0	0	0	8	1.1	3.74	125	78	0.41	0.13	0.56	31	60	10.6	65.8	35.5	30.3	90	6.4	222	37.4	1.09	3.34	0.98	12.8	20.4
1	67	0	0	0	0	0	0	0	0	9	3.54	3.82	113	68	0.62	0.61	2.31	46	83	13.3	45.3	23.3	22	45	4.33	369	37.5	0.91	0.97	13	21.3	2.64
0	74	1	0	0	0	0	0	0	0	5	4.45	4.15	124	61	1.93	0.28	2.22	50	92	9.4	57.5	27.4	30.1	61.1	4.1	338	37.6	1.43	1.94	1.02	13	25.2
1	55	0	0	0	0	0	0	0	0	7	3.07	4.4	146	104	1.51	0.31	1.24	37	28	7.2	63.9	37.8	26.1	86.9	3.6	166	37.6	0.37	0.94	12.5	17.3	3.15
0	32	0	0	0	0	0	0	0	0	9	2.46	3.96	115	49	1.27	0.44	0.73	171	124	9.7	55.4	29.8	25.6	43.4	0.8	480	37.6	0.61	0.94	12.7	19.6	3.45
0	53	0	1	0	0	0	0	0	0	5	5.13	3.27	96	78	1.17	0.58	3.29	20	45	21.4	58.3	28.7	29.6	NA	4.29	290	37.7	8.65	4.27	1.01	13.2	17.9
0	55	0	1	0	1	0	0	0	0	7	2.9	3.52	104	21	1.97	0.34	0.59	40	64	5.3	50.8	26	24.8	37.6	4.9	678	37.7	1.75	0.88	12.1	24.4	3.17
1	65	0	0	0	1	0	0	0	0	10	2.54	3.44	108	39	0.99	0.72	0.83	55	130	6.6	52.1	28.5	23.6	105.4	5.54	476	37.8	0.67	0.84	11.5	21.5	4.07
0	76	0	0	1	0	0	0	0	0	4	3.86	4.26	129	52	2	0.42	1.36	117	328	11.3	54.7	26.7	28	36.1	3.91	927	37.8	1.89	3.16	0.89	12	24.6
0	51	0	0	0	0	0	1	0	0	3	1.81	4.73	125	75	1.01	0.15	0.65	65	103	10.1	55.2	34.3	20.9	52.5	2.29	261	37.8	0.51	0.97	13	20.3	2.58
0	75	0	1	0	0	0	0	0	0	18	6.47	2.36	70	46	0.83	0.28	5.36	83	179	19.5	58.5	28.5	30	NA	4.1	568	37.9	1.66	3.67	1.06	14	21
0	57	0	0	1	0	0	0	0	0	2	4.34	4.18	128	121	1.27	0.17	2.87	45	48	7.1	58.7	38.7	20	80.7	7.1	309	37.9	0.87	2.72	0.99	12.1	21.8
1	70	0	0	0	0	0	0	0	0	11	8.55	4.9	143	87	1.35	0.61	6.59	101	228	15.6	49.6	24.7	24.9	71	5.6	1255	38	1.06	3.83	0.94	12.5	34.6
1	51	0	0	0	0	0	0	0	0	5	9.72	4.78	149	47	2.3	0.38	7.03	116	170	11.2	58.2	32.7	25.5	69.4	4.1	775	38	0.89	0.85	11.7	26.3	2.94
0	53	0	0	0	0	0	0	0	0	9	2.51	3.84	119	95	1.4	0.09	1	59	109	6	63.1	38.9	24.2	109.2	6.57	433	38	0.71	4.25	0.98	12.8	18.1
0	54	0	0	0	0	0	0	0	0	9	2.22	3.95	116	42	1.23	0.15	0.82	32	61	7.8	69.3	37.4	31.9	63	7.2	337	38	1.01	2.68	0.94	12.4	23.8
0	66	0	1	1	0	0	0	0	0	10	3.94	3.35	100	59	0.63	0.3	3	59	52	11	61.6	35.2	26.4	35.9	3.1	304	38.1	1.46	1.02	13.3	20.2	2.76
0	69	0	0	0	0	0	0	0	1	11	3.18	5.02	150	70	0.41	0.45	2.32	46	163	9.3	53.8	30.4	23.4	70	11.6	1285	38.3	8.6	2.71	0.96	12.6	25.1
0	61	0	0	0	0	0	0	0	0	5	2.48	4.5	120	30	0.9	0.39	1.18	614	1064	9.1	58	30.9	27.1	58.3	3.6	1334	38.3	4.03	0.88	12	33	2.8
0	56	0	0	0	0	0	0	0	0	7	6.05	3.95	116	72	1.78	0.69	3.46	55	96	6.7	52.9	26.3	26.6	52	1.2	627	38.4	1.25	4.04	0.92	12.2	19.1
0	72	0	0	0	0	0	0	0	0	6	6.24	3.46	112	43	1.24	0.49	4.5	53	102	16	57.8	31.9	25.9	47.6	3.5	473	38.4	1.07	4.06	0.94	12.3	20.5
0	70	0	0	0	0	0	0	0	0	9	15.07	3.48	105	53	1.87	0.41	12.74	227	467	13.6	56.2	32.7	23.5	47.7	2.84	1881	38.4	2.71	0.87	12	24.9	2.38
1	38	0	0	0	0	0	1	0	0	5	1.8	4.43	131	50	0.66	0.22	0.9	44	50	13.6	59.1	32.4	26.7	70.4	4.67	392	38.4	0.77	3.38	0.96	12.6	18.1
1	68	1	0	0	0	0	0	0	0	9	2.59	4.74	146	74	0.61	0.08	1.89	87	213	8.2	53.1	32.5	20.6	65.4	5.49	912	38.5	1.34	3.52	0.85	11.4	20.3
0	73	0	0	0	0	0	0	0	0	8	2.64	4.73	148	48	1.32	0.13	1.11	65	105	9.1	57.2	28.4	28.8	45.1	6.03	831	38.5	3.64	3.13	0.88	11.7	29
1	61	0	0	0	0	0	0	0	0	7	2.67	4.44	139	77	0.77	0.15	1.74	75	168	8.3	49.1	28.8	20.3	59	5.5	404	38.6	0.47	3.26	0.95	12.5	22.8
0	65	0	0	0	0	0	0	0	0	6	2.25	4.23	116	39	1.59	0.23	0.4	47	137	14.2	58	34.9	23.1	60	3.7	751	38.6	1.24	3.1	0.93	12.3	23.7
1	30	0	0	0	0	0	0	0	0	9	4.71	4.68	135	75	1.94	0.26	2.37	77	410	41.5	58.4	33.9	24.5	61.9	3.62	1387	38.6	1.87	3.59	0.92	12.1	21.3
0	72	0	0	0	0	0	0	0	0	11	5.79	4.09	127	58	2.85	0.42	2.48	54	82	13.2	57	30	27	49.9	10.81	318	38.7	0.92	2.09	0.94	12.3	28.2
0	50	0	0	0	0	0	0	0	0	5	3.18	3.7	108	53	1.49	0.18	1.46	36	90	5.6	52.9	32.3	20.6	62	5.69	670	38.8	1.78	2.86	0.96	12.6	22
0	54	0	0	0	0	0	0	0	0	26	7.01	2.94	92	28	0.3	0.4	6.3	69	201	13.9	46.3	25.2	21.1	254.4	18.32	1453	38.8	11.81	3.69	0.93	11.5	30.5
0	78	0	0	0	0	0	0	0	0	9	9.8	3.5	102	96	1.58	0.91	7.3	17	263	11.1	52.4	30.4	22	89.1	3.58	602	38.8	2.45	1.01	13.3	22.8	2.19
0	67	0	0	0	0	0	0	0	0	20	1.14	3.9	113	18	0.56	0.04	0.53	65	173	6	45.9	22.4	23.5	47.8	5.35	794	38.8	1.5	4.28	1.11	14.1	16.4
0	54	0	0	0	0	0	0	0	0	10	6.27	4.51	134	43	0.58	0.23	5.46	30	44	20.5	64.6	33.3	31.3	65.1	6.47	271	38.9	0.49	3.35	1.24	15.4	16.3
1	56	0	0	0	0	0	0	0	0	9	5.19	5	151	93	1.9	1.17	2.08	297	222	11.6	64	36.8	27.2	57.1	3.02	682	39	0.91	4.3	0.97	12.7	23.5
1	77	0	0	0	0	0	1	0	0	14	8.98	3.78	118	64	0.85	0.66	7.46	56	50	7.7	53.6	25.9	27.7	70.4	11.7	477	39	0.76	5.36	1.07	13.7	24.8
0	53	0	0	0	0	0	0	0	0	15	4.01	4.02	120	41	0.47	0.18	3.36	19	59	5.8	58.4	33.9	24.5	47.8	2.07	401	39.1	0.94	2.41	1.08	13.8	22.3
1	56	0	0	0	0	0	1	0	0	9	2.57	4.23	129	41	1.82	0.17	0.37	154	336	12	59.4	29.9	29.5	58	2.73	1115	39.2	0.66	3.49	0.77	10.6	24.2
0	61	0	0	0	0	0	0	0	0	9	2.8	4.03	126	71	0.93	0.31	1.5	192	429	9.5	55.3	32.4	22.9	51.7	2.87	788	39.3	1.89	3.38	0.88	11.8	22.1
0	56	0	0	0	1	0	0	0	0	7	4.94	4.02	119	36	2.02	0.41	2.47	55	81	7.7	47.6	26	21.6	49.7	4.41	531	39.4	1.23	0.88	11.8	22.7	3.21
1	50	0	0	0	0	0	0	0	0	4	1.54	4.42	136	72	1.08	0.19	0.25	54	70	11.5	60.7	35.7	25	67.2	4.3	559	39.6	0.62	3.32	0.87	11.7	20.2
1	64	0	0	0	0	0	0	0	0	8	10.79	3.72	127	55	1.4	1.14	8.22	34	70	14.4	62.6	30.8	31.8	NA	3.2	448	39.6	0.95	6.66	0.98	13.1	19.9
0	78	0	0	1	0	0	0	0	0	4	9	4.15	127	77	0.9	0.47	7.5	29	53	4	55.7	28.3	27.4	49.5	3.69	435	39.6	0.95	2.18	0.88	11.7	22.5
0	64	0	0	1	0	0	0	0	0	8	6.86	3.9	114	93	0.99	0.17	5.69	19	40	8.9	67.1	40.1	27	57.9	2.53	287	39.7	1.04	2.81	1.1	13.2	20.4
1	31	0	0	0	0	0	0	0	0	7	2.77	5.15	161	72	0.55	0.08	2.13	77	235	13.2	75.2	45.1	30.1	92	4.4	1458	39.7	6.63	3.59	0.93	12.3	18.8
1	63	0	0	0	0	0	0	0	0	9	2.47	5.1	151	98	1.35	0.19	0.92	120	173	7.4	57.9	34.5	23.4	64.3	5.4	384	39.7	0.85	0.83	11.3	19.6	3.2
1	64	1	0	0	0	0	0	0	0	8	5.94	3.82	127	27	0.81	0.36	4.76	103	213	7.7	56	31.4	24.6	59.1	4.04	601	39.7	1.03	0.88	11.8	29.4	2.8
0	49	0	0	0	1	0	0	0	0	12	3.54	3.07	87	44	1.13	0.33	2.07	122	146	19.8	61	30	31	65.8	5.4	980	39.9	6.26	2.57	1.16	14.6	24.9
0	48	0	0	0	0	0	0	0	0	6	1.7	3.85	103	79	0.3	0.22	1.1	46	53	5.4	61.7	36.2	25.5	59.6	2.85	301	39.9	NA	2.34	1.02	13.2	21.9
0	59	1	0	0	0	0	0	0	0	9	2.12	3.81	120	25	0.79	0.23	1.1	54	121	11.2	53.3	31	22.3	45.4	3.47	726	39.9	1.33	2.74	0.94	12.4	23.3
0	62	0	0	1	1	0	0	0	0	28	2.28	4.26	138	34	0.24	0.13	1.91	52	74	9	63.4	39.9	23.5	73.2	4.5	310	39.9	2.88	2.76	0.98	12.8	21.5
0	57	0	0	0	1	0	0	0	0	12	4.07	4.22	127	65	0.95	1.36	1.74	31	231	10	61.9	32	29.9	NA	4.18	1351	40	1.71	3.17	0.87	11.9	26.5
1	71	0	0	1	0	0	0	0	0	7	4.04	3.52	112	64	0.65	0.18	3.19	40	62	17.1	52.4	30.9	21.5	54.5	4.23	653	40	1	4.25	0.89	11.9	20
0	73	0	0	0	0	0	0	0	0	9	1.92	4.68	137	90	0.81	0.12	0.97	57	171	7.3	61.4	34.5	26.9	90	11.3	847	40	3.5	2.59	0.96	12.6	22.4
0	61	0	0	1	1	0	0	0	0	9	4.75	2.79	85	35	1.11	0.19	3.44	64	96	8.1	63.8	25.5	38.3	NA	4.83	1032	40	1.35	3.73	1	13.2	28.7
0	65	0	0	0	0	0	0	0	0	8	8.03	3.82	94	41	0.44	0.38	7.17	128	366	11.8	52.8	24	28.8	36	3.54	639	40.1	0.78	2.44	0.94	12.6	22.2
1	58	0	0	0	0	0	0	0	0	6	5.66	4.73	145	79	0.73	0.2	4.72	45	71	6.4	54.3	32.8	21.5	75.7	3.4	472	40.1	2.19	3.36	0.82	11.1	20.2
0	82	0	0	1	0	0	1	0	0	6	4.34	4.44	129	27	1.52	0.44	2.26	294	420	11.2	54.8	30.1	24.7	50.8	4.07	786	40.1	1.34	1.99	0.89	12	27.6
1	50	0	0	0	0	0	0	0	0	14	6.93	4.51	141	243	2.04	0.53	4.15	20	25	7.7	55.1	32.4	22.7	66.1	4.6	1023	40.2	8.28	0.97	12.9	21.5	2.55
0	59	0	0	0	0	0	1	0	0	11	1.64	3.63	117	57	1.02	0.18	0.42	93	195	8.9	48.6	29.2	19.4	40.2	3.09	685	40.2	1.74	2.28	0.98	12	25.3
0	53	0	0	0	0	0	1	0	0	11	1.54	3.87	120	79	0.33	0.06	1.14	43	61	8	49.6	27.8	21.8	50.6	3.37	526	40.3	2.21	2.55	0.9	12	21.3
1	71	1	0	1	0	0	0	0	0	5	10.41	4.08	128	130	1.43	0.5	8.47	44	75	15.9	60.8	34.2	26.6	NA	5.77	NA	40.3	0.66	2.85	0.94	12.7	24
0	64	0	0	1	1	0	0	0	0	10	3.32	3.41	108	42	0.98	0.85	1.5	90	211	9.2	57.4	30.6	26.8	73.4	9.9	1099	40.4	2.62	3.1	0.91	11.3	26.1
0	66	1	0	0	0	0	0	0	0	9	6.52	4.35	130	53	1.3	0.67	4.53	48	94	3.7	58.1	26.2	31.9	67.6	3.7	481	40.4	1.49	2.86	1	12.8	25.8
0	57	0	0	1	0	0	0	0	0	5	2.11	4.29	122	85	0.97	0.24	0.88	64	97	8.6	59	35	24	49.3	3.27	492	40.5	0.94	2.94	0.91	12.4	21.5
0	59	0	0	1	0	1	0	0	0	9	2.04	4.6	127	55	1.42	0.27	0.34	98	154	5.5	57.4	29	28.4	52.6	3.9	862	40.5	0.63	3.38	0.9	12	20.5
0	72	1	0	1	1	0	0	0	0	7	3.66	4.42	124	69	1.17	0.54	1.92	73	117	9.7	55.2	30.7	24.5	42.4	2.87	596	40.5	2.37	3.18	0.85	11.4	26.8
0	69	1	0	0	0	0	0	0	0	10	2.42	4.67	143	59	1.15	0.31	0.88	147	335	8.6	56.7	31.1	25.6	55.9	3.46	NA	40.6	1.42	2.31	0.99	12.1	24.9
1	65	1	0	0	0	0	0	0	0	8	2.27	4.2	130	81	0.64	0.25	1.33	102	168	10.2	53.7	27.9	25.8	52.5	4.93	783	40.6	1.69	4.04	0.74	10.2	23.9
0	62	0	0	1	1	0	0	0	0	6	11.99	4.54	128	89	1.27	0.16	10.56	35	63	6	59.5	38.5	21	44.3	2.32	567	40.7	NA	2.91	0.91	12	21.2
1	72	0	0	0	0	0	0	0	0	4	3.44	4.18	129	37	0.42	0.75	2.26	47	57	6.5	56.6	26.2	30.4	59.2	3.4	539	40.7	NA	5.55	1.02	13.2	15.5
0	65	0	0	1	0	0	0	0	0	12	3.54	3.84	124	80	1.66	0.19	1.68	83	185	9.6	54.6	31.6	23	57.5	3.96	1322	40.8	2.65	0.88	11.9	22.6	2.85
1	57	0	1	0	0	0	0	0	0	11	7.61	4.09	125	24	0.94	0.32	6.33	61	195	35.5	62	35	27	62.1	3.1	903	40.8	3.58	2.89	0.95	12.5	24.7
0	52	0	0	0	0	0	0	0	0	6	6.21	4.36	130	92	0.74	0.11	5.35	105	209	4.6	61	33.7	27.3	71.1	3.5	463	40.8	1.62	3.09	1.07	13.9	22.4
0	70	0	0	0	0	0	0	0	0	5	2.32	4.35	135	70	1.07	0.19	1.02	60	102	10.3	61.1	35	26.1	70.7	3.75	907	40.9	2.55	3.79	1.03	13.3	21.8
0	81	0	0	0	0	0	0	0	0	7	1.62	3.9	119	75	0.92	0.14	0.56	19	71	6.5	59.1	33.2	25.9	58.4	6.99	322	40.9	1.75	0.86	11.8	23.2	2.9
0	50	0	0	0	0	0	0	0	0	12	2.69	4.57	123	56	0.97	0.11	1.6	23	65	12.9	44.9	27	17.9	56.7	2.31	585	41.1	1.4	3.78	0.89	11.9	20.6
0	54	0	0	0	0	0	0	0	0	10	1.07	4.27	126	39	0.42	0.05	0.59	58	119	7.9	61.3	37.5	23.8	48.3	2.21	573	41.2	1.15	3.04	0.87	11.6	19.9
1	55	0	0	0	0	0	0	0	0	7	1.78	4.15	125	74	1.1	0.4	0.3	61	86	6	59.4	35.2	24.2	70.4	4.9	498	41.2	1.21	2.98	0.78	10.8	21.6
0	35	0	0	0	0	0	0	0	0	14	1.93	3.66	112	72	0.63	0.19	1.1	79	67	17.3	64.6	41.7	22.9	57.7	3.2	330	41.2	1.26	3.2	0.94	12.3	18.4
0	69	0	0	0	0	0	0	0	1	6	0.77	3.91	121	50	0.23	0.02	0.52	59	125	6.3	62.5	31.7	30.8	64.3	5.17	489	41.2	7.28	2.15	0.94	12.5	23.6
1	53	0	0	0	1	0	0	0	0	15	4.31	4.92	149	28	0.91	0.22	3.07	74	138	24.3	44.7	20.8	23.9	65	8.8	867	41.2	1.12	4.77	0.87	11.7	28.3
0	63	1	0	1	0	0	0	0	1	4	5.45	3.69	116	39	0.95	0.17	4.31	71	177	3.3	60.5	28.8	31.7	155.8	7.77	1150	41.4	3.21	3.02	1.09	13.9	36.4
1	58	1	0	0	1	0	0	0	0	12	3.28	4.23	130	6	1.32	0.43	1.35	254	589	13.7	47.2	24.7	22.5	98	11.61	1015	41.4	2.95	3.1	0.85	11.4	21
1	51	0	1	0	0	0	0	0	0	6	2.35	4.64	142	34	0.62	0.37	1.36	45	75	9.8	48.7	26.1	22.6	67.5	4.22	514	41.5	1.27	3.9	0.89	12	20.9
0	43	0	0	0	0	0	0	0	0	6	4.85	3.74	103	39	1.38	0.96	2.3	300	406	10.4	64.9	30.9	34	51.7	1.59	1426	41.5	NA	4.57	0.85	11.5	17.8
0	67	1	0	0	0	0	0	0	0	11	2.27	3.5	97	49	0.26	0.11	1.9	33	73	11.9	61	38.9	22.1	73.5	6.7	496	41.5	4.67	0.93	12.4	21.4	3.15
1	75	0	0	1	0	0	0	0	0	10	10.38	4.63	129	72	0.88	0.46	9.04	19	52	5.9	56.3	34.9	21.4	63.8	4	233	41.6	1.2	2.12	0.92	12.3	20.4
0	68	0	0	0	0	0	0	0	0	11	2.03	4.42	135	33	1.03	0.27	0.69	150	421	10.6	57	30	27	69.7	8.1	989	41.6	5.55	1.92	1.03	13.5	26.2
0	58	0	0	0	0	0	0	0	0	7	0.78	4	118	80	0.29	0.06	0.43	17	25	12.4	68.9	43.5	25.4	63	5.84	187	41.6	1.03	1	13.1	18.9	3.14
1	52	0	1	0	0	0	0	0	0	9	1.86	4.66	149	48	0.46	0.14	1.26	44	53	19.5	65.5	37.6	27.9	84.9	7.42	297	41.7	NA	3.5	1.01	13.1	19.2
0	62	0	0	0	0	0	1	0	0	7	1.07	3.74	113	18	0.58	0.18	0.29	206	283	16.3	61.3	36.8	24.5	56	4.8	417	41.7	0.58	2.21	0.95	12.5	22
1	62	0	0	0	0	0	0	0	0	9	3.04	5.03	152	98	0.77	0.22	2.05	17	22	9.7	65.3	41.4	23.9	68	3.8	193	41.7	1.12	2.75	0.97	13	17.3
1	57	0	1	0	0	0	0	0	0	10	3.57	4.71	151	65	1.64	0.54	1.38	47	82	21.2	60.5	36.2	24.3	75.1	5.7	338	41.7	0.45	0.89	12.2	19.4	3.39
0	67	0	0	0	0	0	0	0	0	4	2.29	4.27	126	79	0.94	0.15	1.2	44	96	7.8	57.8	32.3	25.5	53.7	4.4	305	41.8	0.53	2.46	0.86	11.5	23.7
1	62	0	0	0	0	0	0	0	0	5	5.43	4.89	142	48	0.97	0.46	3.97	134	292	35.2	60.4	35.1	25.3	93.4	6.52	1224	41.9	NA	3.01	0.87	11.6	28.6
0	69	0	0	0	1	0	0	0	0	14	15.62	3.15	100	36	1.44	0.73	13.43	20	96	14	45	23	22	61.6	4.9	623	41.9	0.95	2.85	1.05	13.5	24.1
0	60	0	0	0	0	0	0	0	0	11	8.07	4.26	108	50	3.83	0.28	3.95	54	139	7.5	46.5	24.5	22	57.2	4.67	1244	41.9	1.51	0.84	11.4	28	2.65
0	67	0	0	0	0	0	0	0	0	8	1.72	3.94	125	73	0.44	0.03	1.25	22	56	5.4	68.3	38.2	30.1	61.7	4.3	384	41.9	2.94	3.01	0.93	12.2	21.6
0	49	0	0	0	0	0	0	0	0	14	14.47	3.95	114	90	0.48	0.14	13.85	42	91	16.1	64.9	38.4	26.5	47.5	3.5	402	42	2.87	1.06	13.9	20	2.58
0	48	0	0	0	0	0	0	0	0	5	14.21	4.28	100	73	1.58	0.16	12.44	59	89	5.8	59.3	38.2	21.1	58.1	1.65	341	42.1	0.81	2.15	0.94	12.4	21.2
0	53	0	0	0	0	0	0	0	0	9	0.99	4.39	124	63	0.48	0.11	0.4	65	70	9.9	61.8	36.9	24.9	49	2.62	269	42.1	1.19	2.05	0.94	12.4	20.4
1	80	0	0	1	0	0	0	0	0	9	1.62	4.08	127	51	0.53	0.11	0.98	25	64	10.7	60.5	36.7	23.8	132.1	7.69	294	42.1	0.68	3.06	0.98	12.8	18.8
0	70	0	0	1	0	0	0	0	0	13	3.78	3.45	110	18	0.47	0.38	2.89	686	1132	5.6	49.3	24.6	24.7	40.2	4.99	1738	42.2	4.5	2.24	1.11	14.1	35.7
1	70	0	1	0	1	0	0	0	0	11	10.78	4.13	136	37	0.8	0.9	9	76	114	10.6	54	33.4	20.6	87.5	4.69	591	42.2	0.85	0.92	12.3	20.8	2.92
0	64	0	0	0	0	0	0	0	0	15	3.41	3.66	99	82	1.13	0.55	1.72	47	49	12.7	56.3	24.9	31.4	40.6	2.3	250	42.2	0.45	1.03	13.4	25.9	3.01
0	57	0	0	0	0	0	0	0	0	9	3.67	3.8	115	57	2.27	0.42	0.87	53	123	11.5	68.8	33.4	35.4	47.2	1.82	797	42.3	1.77	2.04	1.04	12.6	29.6
1	61	1	0	1	0	0	0	0	0	12	4.65	3.57	106	21	0.3	0.57	3.76	63	61	28.8	57.5	26.8	30.7	59	3.41	477	42.3	1.51	4.28	0.99	12.9	16.3
0	60	1	0	0	0	0	1	0	0	8	1.43	3.92	122	78	0.84	0.12	0.46	59	75	6.9	58.9	37.5	21.4	NA	5.5	256	42.4	1.88	2.31	1.07	13.5	22.3
1	35	0	0	0	0	0	0	0	0	7	1.95	5.2	153	97	0.48	0.09	1.38	32	68	10.2	76.4	43.2	33.2	180.4	7	1130	42.4	1.41	2.87	0.9	11.9	19.9
0	59	0	0	1	0	0	0	0	0	6	1.1	4.21	135	94	0.7	0.1	0.26	24	69	6.1	70.9	41.1	30.2	69.5	3.8	420	42.6	4.31	2.86	1.16	14.6	21.8
0	52	0	0	0	0	0	0	0	0	7	1.5	4.87	139	87	0.9	0.13	0.46	46	147	4.5	61.7	31.9	29.8	41.9	2.19	509	42.6	1.46	0.91	12.2	24.2	2.03
1	61	0	0	0	0	0	0	0	0	6	1.5	4.22	131	72	0.47	0.09	0.93	35	81	11.7	63.5	39.6	23.9	63.6	3.6	281	42.7	1.74	2.53	0.85	11.4	20.9
0	69	0	1	1	1	0	0	0	0	7	5.61	2.83	76	65	1.26	0.22	4.12	45	86	9.6	50.2	30	20.2	40.1	2.82	712	42.8	1.11	2.59	1.08	13.8	33.1
0	67	0	0	1	0	0	0	0	0	7	2.41	4.83	139	51	1.1	0.34	0.9	64	131	6.3	54.6	34.3	20.3	52.8	4.52	443	42.9	1.14	2.76	0.94	11.6	28.5
1	52	0	0	0	0	0	0	0	0	6	1.02	5.1	158	58	0.43	0.09	0.5	31	72	17.2	67.7	43.5	24.2	90.5	7.3	524	42.9	1.12	3.39	0.88	11.7	24.9
1	53	0	0	1	1	0	0	0	0	6	6.9	5.5	147	82	3.06	1.32	2.41	200	234	20.4	59.5	29.1	30.4	48.1	4.02	737	43	NA	3.76	0.78	10.7	27.1
1	68	0	0	0	0	0	0	0	0	4	7.11	3.96	116	56	0.98	1.04	5	71	343	9.8	54.7	26.5	28.2	56.8	4.93	2100	43.1	1.78	2.36	0.94	12.4	47.1
0	68	0	0	0	0	0	1	0	0	9	1.78	3.92	120	50	0.31	0.09	1.38	35	76	12.1	58.3	33.3	25	53.3	3.45	344	43.1	1.26	2.94	1.02	13.2	22.4
1	59	0	0	0	1	0	0	0	0	8	8.82	4.43	136	20	1.86	1.25	5.52	105	173	17.1	58.7	30.6	28.1	77.7	6.03	430	43.1	0.77	2.89	0.87	11.6	23.2
1	44	0	0	0	0	0	0	0	0	10	2.91	4.96	153	48	1.64	0.14	1.03	42	40	12.9	62.7	36.6	26.1	81.8	5.01	177	43.1	0.43	3.57	1.02	13.2	19
0	65	0	0	0	0	0	0	0	0	8	1.27	4.56	130	57	0.61	0.04	0.58	181	416	6.4	53.4	29.8	23.6	47.7	2.64	1093	43.1	1.53	3.49	0.88	11.7	23.9
1	35	0	1	0	0	0	0	0	0	7	3.63	3.04	91	72	1.91	0.51	1.19	172	275	32.8	46.4	30.2	16.2	60.2	6.7	838	43.3	3.47	1.17	0.98	12.8	28.2
0	40	0	0	0	0	0	0	0	0	10	4.91	3.47	104	41	0.9	0.9	3	90	241	9.2	54	28.5	25.5	74.5	6.04	2288	43.3	2.01	3.74	1.07	12.9	31.2
0	83	0	0	0	0	0	1	0	0	9	2.16	3.67	108	24	0.8	0.37	0.96	152	535	7.1	54.7	28.7	26	65.6	3.3	590	43.3	2.67	2.5	0.94	12.4	31.6
0	70	0	0	0	1	0	0	0	0	12	1.46	3.9	118	35	0.47	0.04	0.95	52	102	11.4	69	41.8	27.2	71.8	7.07	618	43.3	5.06	0.83	11.5	24.5	2.76
1	53	0	0	0	0	0	0	0	0	8	3.55	4.53	129	111	0.59	0.17	2.79	27	68	7.1	58.1	35.1	23	72.6	4.82	306	43.4	1.96	2.78	1	12.2	18.9
0	48	0	0	0	0	0	0	0	0	6	1.16	5	150	51	0.66	0.07	0.41	187	549	7.2	58.6	33	25.6	57	2.02	1754	43.5	1.86	2.25	0.96	12.5	29.2
0	74	0	0	1	1	0	0	0	0	8	1.75	3.5	100	27	0.76	0.11	0.87	45	147	24.6	59	34.4	24.6	79.7	4.2	969	43.5	9.88	3.15	0.85	11.6	36.7
1	86	0	0	0	0	0	0	0	0	8	4.59	2.16	69	41	0.7	0.7	3.1	141	501	44.3	50.3	29.2	21.1	88.7	7.62	1534	43.5	1.91	2.54	0.83	11.5	35.4
1	69	0	0	1	0	0	0	0	0	7	7.93	4.64	146	106	0.99	0.94	5.95	99	41	16.1	53.4	31	22.4	75.3	5.78	268	43.5	0.89	0.95	12.5	19.8	3.96
0	53	0	0	1	0	0	0	0	0	5	6.58	4.54	123	98	0.96	0.22	5.39	67	93	8.4	62	34.8	NA	55.4	4.19	308	43.6	0.74	3.15	0.85	11.4	26.9
0	69	0	0	1	1	0	0	0	0	11	2.71	3.94	124	54	0.98	0.17	1.55	31	61	8	60.9	36.4	24.5	85.1	3.94	415	43.7	1.61	2.79	0.94	12.4	20.9
0	71	1	0	1	1	0	0	0	0	8	7.44	3.8	116	62	0.65	0.17	6.6	45	100	7.1	54.1	29.8	24.3	61.7	2.8	519	43.7	2.1	2.16	0.93	12.5	25.4
0	69	1	0	0	0	0	0	0	1	1	1.06	3.38	101	8	0.19	0.13	0.74	103	355	11.3	48.8	28.6	20.2	44.7	2.1	686	43.7	2.68	2.02	1	13	25.4
0	53	0	0	0	0	0	0	0	0	12	1.23	3.83	119	80	0.7	0.1	0.4	44	60	6.6	61.4	38.6	22.8	57	2.3	273	43.8	0.75	0.88	11.8	21.9	2.56
0	64	0	0	0	1	0	0	0	0	12	4.78	3.82	116	66	0.7	0.05	4.01	208	414	5.3	51.4	29.9	21.5	55	2.95	754	43.9	1.33	2.83	1.03	13.3	22.3
0	56	0	0	0	0	0	0	0	0	12	1.99	4.12	117	51	0.28	0.09	1.61	37	124	5.2	61.4	36.5	24.9	68.4	7	526	43.9	1.49	3.74	0.95	12.5	21.2
0	53	1	0	0	0	0	0	0	0	4	5.41	4.11	119	75	2.27	0.51	2.53	50	82	4.5	53.1	30.7	22.4	44.8	1.24	836	44	1.66	3.28	0.87	11.7	23.6
1	46	0	0	0	0	0	1	0	0	7	1.62	3.85	128	34	0.95	0.17	0.49	123	325	9.9	NA	36.7	26.6	70.4	5.3	541	44.2	0.74	2.63	0.91	12.1	24.6
0	58	0	0	0	0	0	0	0	0	12	1.34	3.53	108	46	0.42	0.07	0.84	37	106	8.5	61.6	34.8	26.8	57.9	5.01	647	44.2	2.56	0.89	11.7	23	3.45
0	61	1	0	1	1	0	0	0	0	9	3.66	4.13	129	65	0.52	0.05	3.08	54	136	4.7	58.2	31.2	27	101.2	7.84	789	44.2	6.18	3.22	1.03	12.5	26.6
0	52	0	0	0	0	0	1	0	0	14	2.99	3.73	112	44	0.36	0.08	2.53	20	72	6.5	58.7	34.8	23.9	62.1	4.7	449	44.2	3.6	2.61	0.92	12.3	29.4
0	64	1	0	0	0	0	0	0	0	11	3.53	4.35	134	31	1.85	0.4	1.12	109	274	24.6	61.5	30.7	30.8	73	4.54	1905	44.3	4.87	4.57	0.95	12.7	24.2
0	52	1	0	0	0	0	0	0	0	12	7.68	4.24	125	50	1.33	0.28	6	48	190	6.3	49.9	28.5	21.4	46.5	2.34	1507	44.3	3.32	1.84	0.89	11.8	29
1	72	0	0	1	0	1	0	0	0	18	6.32	5.16	145	17	2.53	0.53	3.01	171	562	19.6	50.6	27.2	23.4	72.9	8.33	1061	44.3	1.28	6.01	1.24	14.5	20.2
1	70	0	0	0	0	0	0	0	0	4	4.31	4.6	147	92	2.09	0.34	1.81	35	36	8.6	67.1	39.4	27.7	60.8	3.15	405	44.4	0.72	3.49	0.99	12.9	22.8
1	48	0	0	0	0	0	0	0	0	3	4.63	4.56	147	87	1.5	0.22	2.89	62	87	6.6	59.4	38.1	21.3	73	3.11	449	44.4	0.93	3.08	0.93	12.3	25.7
1	18	0	0	0	0	0	0	0	0	5	1.22	4.9	148	61	0.58	0.15	0.46	26	26	12.9	61.1	41.9	19.2	65.7	4.74	258	44.4	0.43	2.29	0.87	11.6	18.9
1	71	0	0	0	0	1	1	0	0	9	1.81	4.38	136	79	0.73	0.28	0.79	64	91	8.4	56.7	33.2	23.5	63.4	3.83	460	44.4	0.64	2.65	0.95	12.5	23.4
1	65	0	0	0	0	0	0	0	0	12	1.43	3.58	112	85	0.34	0.12	0.97	31	72	7.4	65	36	29	71.4	8.2	295	44.5	1.04	2.85	1.09	13.9	18.7
0	52	0	0	1	1	0	0	0	0	10	3.2	4.64	139	38	0.8	0.46	2	62	143	7.6	55	31.5	23.5	100.1	8.25	1183	44.5	0.92	3.24	0.96	12.6	27.3
0	73	0	0	0	0	0	0	0	0	7	2.55	4.15	128	49	0.51	0.15	1.89	125	199	13.7	64.5	35.3	29.2	66.5	3.8	442	44.5	2.13	2.46	0.99	13.1	24.2
0	48	0	0	0	0	0	1	0	0	9	0.95	4.16	104	51	0.6	0.11	0.19	77	160	7.6	51.8	25.6	26.2	46.7	1.16	299	44.5	NA	2.07	0.97	12.7	22.9
1	55	0	0	0	0	1	0	0	0	7	4.7	4.38	142	57	1.52	0.28	2.89	61	65	9.8	61.9	38.6	23.3	71.6	2.98	226	44.6	0.49	2.96	1.12	14.2	20.1
0	54	0	0	0	1	0	0	0	0	15	8.11	4.53	124	31	2.38	0.08	5.56	74	181	6.2	61.7	29.2	32.5	93	5.5	784	44.6	0.75	2.71	1.12	14.2	26.5
0	63	1	1	0	1	1	0	0	0	7	1.51	3.92	118	58	0.42	0.07	1.01	82	145	5.9	66.1	34.4	31.7	58.9	4.17	497	44.6	4.34	2.51	0.97	12.7	19.8
1	36	0	0	0	0	0	0	0	0	7	1.7	4.57	140	31	0.7	0.13	0.8	43	153	6.8	53.5	35.5	18	97.3	2.76	770	44.6	1.5	3.25	1	13	19.3
1	78	1	1	1	0	0	0	0	0	11	4.4	4.44	136	45	0.6	0.2	3.6	126	325	30.1	69.3	31.8	37.5	66.3	4.1	1415	44.7	2.76	2.55	0.98	12	26.9
0	64	1	0	0	1	0	0	1	0	17	5.81	4.2	122	30	0.63	0.28	4.9	71	169	5.5	45.7	25	20.7	93.4	7	537	44.7	1.55	2.57	1.21	14.8	24.9
0	57	0	0	0	0	0	0	0	0	4	4.09	3.11	95	91	1.57	0.4	2.07	75	108	15.9	56.5	35.6	20.9	60.8	3.27	572	44.7	3.01	1.08	14	18.2	3.6
0	56	0	0	1	1	0	1	0	0	21	1.14	3.68	116	31	0.71	0.16	0.25	112	308	16.3	61.6	30.2	31.4	55.8	2.06	1013	44.7	NA	3.02	0.87	11.6	26.9
1	64	0	0	0	1	0	1	0	0	16	1.25	4.01	124	57	0.19	0.06	1	73	156	8.2	51.7	31.1	20.6	73.6	10.26	465	44.8	1.74	0.97	12.8	22.4	2.19
1	43	0	1	0	0	0	1	0	0	19	6.03	3.45	112	41	1.12	0.44	4.43	118	151	42.3	52.3	25.3	27	82.5	5.73	748	44.8	2.4	4.35	1.07	13.7	20.2
0	58	0	0	0	0	0	0	0	0	10	4.62	3.49	110	101	0.89	0.15	3.57	34	98	5.8	53.8	31.4	22.4	61.4	3.5	648	44.9	2.33	0.87	11.7	22.6	2.95
0	64	0	0	1	0	0	0	0	0	17	6.49	3.79	109	23	0.53	0.16	5.78	44	108	6.2	48.1	27	21.1	58.3	4.6	820	44.9	2.65	3.54	0.92	12.1	22.5
0	47	0	1	0	0	0	1	0	0	13	3.56	3.82	118	55	0.34	0.05	3.17	38	118	5.5	59.7	35	24.7	69.2	4.67	425	44.9	2.07	2.46	0.98	12.8	22.9
1	68	0	0	0	0	0	0	0	0	9	2.04	4.16	131	46	0.67	0.23	1.11	18	39	13.8	54.4	33	21.4	83.4	3.03	434	44.9	1.45	2.3	1.04	13.4	21.6
0	75	1	0	0	0	0	0	0	0	14	1.57	3.46	98	17	0.3	0.1	1.2	12	73	6	51.9	32.5	19.4	92.1	6.52	326	45	1.79	2.22	1.22	14.3	20.3
1	29	0	0	0	0	0	0	0	0	9	3.02	5.11	151	59	1.2	0.22	1.6	9	44	6.7	64.8	42.7	22.1	77	4.41	203	45	0.93	2.23	0.98	12.8	18.9
0	34	1	1	0	0	0	0	0	0	9	1.12	4.37	87	47	0.7	0.07	0.33	40	85	4.8	51	28.1	22.9	63	3.5	466	45.1	3.55	2.39	0.9	12.1	24.6
0	39	0	1	0	0	0	0	0	0	9	1.45	4	121	53	0.85	0.16	0.41	84	240	6.6	51.4	30	21.4	54.8	2.57	1056	45.1	1.35	2.13	1.07	12.9	23.7
0	67	0	0	1	0	0	0	0	0	8	1.42	4.67	135	68	0.54	0.16	0.72	187	430	6.7	56.4	32.4	24	70	6.6	871	45.1	6.85	2.21	0.94	12.4	23.5
0	70	0	0	0	0	0	0	0	0	19	2.65	4.14	131	36	1.07	0.36	1.13	379	1581	14.3	53.5	28.3	25.2	50.3	2.8	2600	45.2	15.82	1.84	1.05	12.7	48.3
1	72	1	1	0	0	0	0	0	0	8	6.91	4.89	144	11	0.57	0.63	5.71	127	323	18.8	57.1	27.2	29.9	107.6	11.3	2172	45.2	2.2	3.36	0.89	11.8	92.8
0	73	0	0	0	0	0	0	0	0	11	0.67	3.54	95	64	0.27	0.02	0.37	128	281	11.7	60.4	33.3	27.1	47.6	4.75	892	45.3	4.59	2.54	0.93	12.3	21.5
1	70	0	1	0	0	0	0	0	0	5	0.76	3.93	121	51	0.24	0.04	0.48	60	90	8	53.1	34.5	18.6	61.7	2.95	348	45.3	0.62	2.71	1.19	14.9	18.3
0	59	0	0	0	1	0	0	0	0	9	0.86	4.21	118	21	0.43	0.07	0.35	112	258	5.9	50.1	23.9	26.2	35.4	1.74	817	45.3	3.52	2.73	0.92	12.2	34.5
0	59	0	0	0	1	0	0	0	0	8	2.22	3.59	108	38	0.81	0.31	1.08	28	92	8.3	56.9	31.2	25.7	44.8	2.21	502	45.3	0.97	3.99	0.9	12	23.8
1	68	0	1	0	0	0	0	0	0	10	5.4	3.85	133	38	0.42	0.19	4.78	44	83	13.1	64.3	31.7	32.6	85.2	6.54	752	45.3	1.31	2.78	1	12.2	24.6
0	68	1	0	0	0	0	0	0	0	13	1.5	3.34	93	61	0.55	0.04	0.91	40	170	6.4	57.3	30.8	26.5	61.6	2.9	882	45.4	7.77	3.45	1.02	12.4	18.3
0	75	1	0	0	0	0	0	0	0	13	0.7	3.82	116	53	0.29	0.03	0.38	40	87	9.2	67.3	39.2	28.1	NA	5.63	316	45.4	2.97	2.44	1.08	13.6	23.9
1	51	0	0	0	0	0	0	0	0	10	2.26	4.73	135	97	0.64	0.04	1.57	209	232	8.5	62.8	38.5	24.3	86.4	5.94	393	45.4	2.03	2.4	1.07	13.7	23
1	57	0	0	0	0	0	0	0	0	15	4.78	4.64	141	55	3.13	0.82	0.56	179	178	5.5	53.3	33.3	20	81.3	2.75	636	45.6	1.26	2.46	0.92	12.2	20.3
0	61	0	0	1	0	0	0	0	0	6	3.85	3.2	98	65	2.45	0.51	0.88	234	300	9.9	62.7	32.1	30.6	62	2.5	933	45.6	0.94	3.12	0.94	12.5	21.6
1	50	0	0	0	0	0	0	0	0	7	5.26	5.12	156	37	2.37	1.03	1.69	107	238	13.6	53.7	28.9	24.8	70.8	5.37	1311	45.6	0.81	3.6	0.98	12.8	29.1
0	71	0	0	0	0	0	0	0	0	10	1.71	3.58	110	65	0.44	0.05	1.22	31	284	7.5	49	27.9	21.1	59.1	2.96	1018	45.6	2.98	2.78	0.95	12.5	23.3
0	57	0	0	0	0	0	0	0	0	11	11.29	4.58	136	66	0.33	0.29	10.66	62	120	3.1	63.5	34.1	29.4	54.6	3.2	442	45.6	1.2	2.92	1.01	13.2	23.4
1	65	0	0	0	0	0	0	0	0	9	2.38	4.94	149	59	0.51	0.04	1.82	59	181	8.8	59.2	38.7	20.5	76.4	5.22	919	45.8	4.24	3.4	0.87	11.6	23.8
1	65	1	0	0	0	0	0	0	0	9	2.94	4.91	150	25	1.08	0.44	1.4	64	177	15.1	55.1	28	27.1	72.5	3.2	993	45.8	1.3	2.94	0.96	12.4	26.6
1	29	0	0	0	0	0	0	0	0	9	1.82	5.39	175	54	0.54	0.15	1.09	122	342	15.9	70.2	41.9	28.3	131	9.84	1374	45.8	1.32	3.35	0.91	12	19.7
0	61	0	0	1	0	0	0	0	0	19	2.14	3.47	106	44	0.25	0.03	1.86	83	215	9	60.8	33.5	27.3	106.8	8.01	548	46	9.33	2.44	0.97	12.8	23.5
0	74	1	0	0	1	0	0	0	0	11	2.82	3.91	124	29	0.85	0.08	1.86	68	165	10.2	52.8	30.1	22.7	70.5	6.5	851	46.1	NA	2.61	1.02	12.4	26.2
0	65	0	1	0	0	0	0	1	0	19	9.5	5.07	151	19	1.63	0.9	6.93	114	224	24.2	59	26.6	32.4	49.7	7.97	498	46.1	NA	5.58	1.18	14.8	15.9
0	68	0	0	0	0	0	0	0	0	11	3.72	3.76	111	58	1.17	0.33	2.18	175	480	9.4	54.4	33.7	20.7	67.2	4.83	742	46.1	3.35	3.86	0.88	11.7	28.3
1	52	0	0	0	1	0	0	0	0	8	11.8	5.32	144	28	1.2	0.34	10.2	276	476	11.7	58.5	33.1	25.4	72.6	4.99	1244	46.2	1.16	1.85	0.96	12.6	27.8
1	63	1	0	0	0	0	0	0	0	15	2.06	4.7	143	89	0.59	0.11	1.35	39	103	6.6	62.7	35.1	27.6	74.7	3.7	466	46.2	3.13	2.5	0.91	12.2	22.3
1	63	1	0	0	0	0	0	0	0	15	2.06	4.7	143	89	0.59	0.11	1.35	39	103	6.6	62.7	35.1	27.6	74.7	3.7	466	46.2	3.13	2.5	0.91	12.2	22.3
1	78	0	0	1	0	0	0	0	0	7	2.29	4.27	125	57	0.39	0.14	1.76	49	127	14.8	64.9	33.4	31.5	185	12.32	558	46.3	4.85	3.22	1.16	14.6	19.4
0	62	1	0	0	0	0	0	0	1	4	7.09	2.2	66	13	1.7	0.48	4.9	91	428	14.1	51.6	23.7	27.9	83.7	10.83	1639	46.3	6.05	3.14	0.97	12.7	34.4
1	78	0	0	0	0	0	0	0	0	9	4.69	4.16	137	59	1.49	0.5	2.69	54	91	4.5	66.7	36.8	29.9	113.3	8.73	347	46.4	NA	3.14	0.86	11.5	22.6
0	58	1	0	1	1	0	0	0	0	13	1.92	4.95	140	40	1.15	0.5	0.25	261	294	23.9	57.2	30.4	26.8	32.4	3.26	758	46.4	7.35	2.53	1.1	14	25.6
0	65	0	0	1	1	0	0	0	0	10	4.44	3.73	97	53	0.37	0.1	3.97	46	73	8.3	51.6	34.8	16.8	48.6	3.56	394	46.4	1.49	0.9	12.1	19.8	2.47
0	54	0	1	0	0	0	0	0	0	6	4.07	3.67	109	23	2.06	0.45	1.48	601	1723	20.1	58.2	30.7	27.5	60.3	2.7	1431	46.5	NA	2.39	1.04	13.4	32.5
0	52	0	0	0	0	0	1	0	0	6	3.24	3.94	126	73	0.88	0.08	2.27	87	114	5.8	51.8	32.3	19.5	50.6	1.54	573	46.5	NA	2.29	1	12.2	21.9
0	57	0	0	0	0	0	0	0	0	8	7.61	4.09	119	67	0.99	0.18	6.43	64	132	6.7	53.6	33.4	20.2	78.4	3.28	626	46.6	4.13	2.28	1.06	13.6	27.3
1	73	1	0	0	0	1	0	0	0	12	1.96	4.88	156	48	0.54	0.11	1.31	99	249	13.5	68.8	37.3	31.5	95.9	5.6	860	46.6	4.27	2.54	0.94	12.5	24.1
0	70	0	0	0	0	0	0	0	0	6	1.44	4.02	119	52	0.36	0.08	1	300	869	7.2	54.6	34.3	20.3	69.9	4.74	1684	46.6	NA	2.52	0.92	12.2	23.2
1	50	1	0	1	0	0	0	0	0	9	2.68	4.98	146	70	1.69	0.4	0.48	263	509	10.5	66	37	29	64.8	4.21	1339	46.7	1.02	2.63	0.78	10.7	28.6
1	72	0	0	0	0	0	0	0	0	12	1.62	5.31	174	36	0.4	0.05	1.16	108	240	11.6	64	42.7	21.3	NA	10.98	NA	46.7	8.12	1.52	0.88	11.9	31.1
0	64	0	0	0	0	0	0	0	0	9	6.07	4.03	123	66	1.77	0.18	4.05	66	164	8.8	50.1	27.3	22.8	48.3	3.8	952	46.8	2.24	2.37	0.93	12.4	20.6
1	50	1	0	0	1	0	0	0	0	11	5.47	5.2	145	45	1.3	0.82	3.31	228	520	21.3	62.9	33.8	29.1	92.4	12.3	1559	46.8	1.7	0.86	11.6	34	2.61
0	55	0	0	1	0	0	0	0	0	10	8.35	4.11	122	100	1.1	0.28	6.9	208	378	7.4	53.7	35.8	17.9	59.2	2.31	761	46.9	1.28	2.62	0.84	11.3	25
1	62	1	0	0	0	0	0	0	1	7	1.88	5.78	129	65	0.43	0.22	1.23	24	63	10.4	70.5	41.6	28.9	131	6.5	284	46.9	2.01	3.11	0.95	12.5	16.8
0	73	0	0	0	0	0	0	0	0	8	1.18	3.57	75	54	0.64	0.05	0.48	42	101	5.8	64.7	32.4	32.3	147.9	8.34	487	46.9	NA	2.82	1.01	13.1	20.4
1	76	1	0	0	0	0	0	0	1	3	1.46	4.6	140	45	0.33	0.03	1.1	63	187	8.2	59.1	34.4	24.7	104.5	7.16	772	47	>20.00	2.85	1.02	13.2	21.5
1	71	0	0	0	0	0	0	0	0	10	17.06	4.04	127	59	0.83	0.38	15.85	193	224	9.1	61.8	34	27.8	52.3	4.76	445	47	1.18	2.49	0.9	12.1	20.3
1	78	0	0	1	0	0	0	0	0	8	2.13	4.24	138	45	0.69	0.22	1.2	84	202	10.4	55.1	33	22.1	58.9	5.8	890	47.1	1.5	2.49	0.91	12.2	26.4
0	61	0	0	0	0	0	0	0	0	9	2.64	4.17	116	42	0.35	0.1	2.19	19	45	8.3	60.8	37.5	23.3	75.7	3.36	313	47.1	1.58	2.7	1.03	13.3	20.2
0	72	1	1	1	0	0	0	0	0	23	2.78	4.47	125	24	0.9	0.48	1.39	212	597	4.7	69.5	32.7	36.8	139.3	9.8	1258	47.1	5.48	2.62	0.89	12	32.1
1	51	0	0	0	0	0	0	0	0	7	2.22	4.66	140	36	1.03	0.24	0.96	96	255	11.2	64.4	35.8	28.6	NA	4.3	815	47.1	1.14	3.39	0.9	12.2	27
0	64	0	0	0	0	0	0	0	0	15	1.42	4.06	120	82	0.63	0.09	0.69	26	59	7.8	58	35.4	22.6	61.4	3.07	408	47.1	4.9	2.51	0.97	12.7	24.5
0	46	0	0	0	0	0	0	0	0	18	0.57	3.89	105	41	0.19	0.02	0.36	12	35	9.8	61.3	38	23.3	95.3	5.47	357	47.2	1.99	3.14	0.97	12.7	18.3
0	55	1	0	0	0	0	1	0	0	12	3.37	3.77	117	61	1.69	0.05	1.51	119	316	6.1	58.5	28.5	30	46.8	2.07	1734	47.2	4.29	2.61	1.02	12.4	27
0	56	0	0	0	0	0	0	0	0	9	0.98	3.69	110	87	0.35	0.07	0.56	24	28	4.2	56.7	32.8	23.9	62	3	184	47.3	1.6	2.22	1.05	13.5	20.8
0	50	1	0	0	0	0	0	0	1	3	1.22	4.22	116	47	0.53	0.07	0.61	106	362	7.3	49.4	27.4	22	61.7	6.24	1380	47.3	2.98	2.83	0.93	12.4	29.3
0	64	0	0	1	1	0	0	0	0	13	2.13	3.79	112	59	0.71	0.06	1.35	71	181	5	61.9	36.7	25.2	80.9	5.8	903	47.4	3.58	3.18	0.95	11.7	25.5
0	71	1	0	1	1	0	0	0	0	15	1.82	4.04	118	52	0.9	0.23	0.68	101	257	8.7	43.3	24.8	18.5	55	1.8	730	47.4	1.63	2.22	0.97	12.7	27.1
0	51	0	0	0	0	0	0	0	0	7	3.2	3.9	111	55	0.5	0.13	2.5	36	84	4.8	54.4	33	21.4	81	4.51	604	47.4	2.47	2.6	0.98	12.8	21.4
0	66	0	0	1	0	0	0	0	0	10	3.53	5.05	145	50	1.05	0.58	1.84	125	304	6.6	57.3	30.7	26.6	54.7	3	1000	47.4	1.84	2.59	1.03	13.3	30.6
0	58	1	1	0	0	0	1	0	0	10	7.86	3.94	131	54	0.88	0.03	6.91	857	1600	10.3	57.8	30.5	27.3	52.1	2.63	1507	47.5	15.78	1.88	1.09	13.1	32
0	56	0	0	0	1	0	0	0	0	16	3.24	4.86	143	37	0.26	0.06	2.91	32	94	16.4	73	39.7	33.3	119.2	13.7	442	47.6	1.64	2.8	1.1	14	24.8
0	74	0	0	0	1	0	0	0	0	25	1.61	4.03	115	31	0.46	0.03	1.12	43	122	5.7	58.3	32.7	25.6	64.9	4.7	618	47.6	7.04	2.43	1.03	12.5	25.8
1	39	0	0	0	0	0	0	0	0	7	2.88	4.76	146	70	0.69	0.15	2.03	17	37	14.9	63	42.6	20.4	95.9	6.13	294	47.6	1.45	3.06	1.02	13.2	19.5
0	58	0	0	0	0	0	0	0	0	8	5.59	4.49	137	67	0.43	0.11	5.03	28	95	7	55.8	33.6	22.2	58.8	2.6	643	47.6	5.6	2.25	1.02	13.2	23.3
0	58	0	0	0	0	0	0	0	0	6	2.35	3.24	96	59	0.52	0.13	1.69	72	169	12.1	53.8	27.7	26.1	74.4	6.3	1116	47.6	4.36	3.94	1.02	13.4	18.7
0	65	0	0	0	0	0	0	0	0	11	1.47	3.68	109	42	0.68	0.12	0.64	180	463	8.8	50.7	30.4	20.3	42.8	3.64	1042	47.7	3.44	2.03	0.94	11.6	30.7
0	43	0	0	0	0	0	0	0	0	6	1.12	3.97	123	50	0.45	0.07	0.59	57	133	9.5	65.2	39.1	26.1	86.8	4.8	578	47.7	2.22	2.65	0.99	12.9	22
0	57	0	0	0	1	0	0	0	0	8	2.96	3.7	118	33	0.56	0.12	2.27	97	307	12.7	60.1	36.6	23.5	52	3.2	1192	47.7	5.74	0.94	12.8	26.8	2.96
0	62	1	0	0	0	0	0	0	0	10	4.14	3.88	119	62	0.65	0.17	3.31	51	131	4.8	56.7	32.6	24.1	NA	4.42	589	47.7	2.38	2.23	1.05	13.3	26.2
0	61	1	0	0	1	0	0	0	0	9	1.16	4.05	122	61	0.33	0.03	0.8	27	83	6.9	57	32.7	24.3	47.3	2.96	638	47.8	3.09	2.52	1.03	12.5	26
0	76	1	0	1	0	0	0	0	0	3	2.55	5.57	156	55	0.71	0.11	1.72	82	209	9	51.1	30.4	20.7	77.3	6.2	896	47.9	2.79	2.79	0.92	12.2	39.2
0	46	0	0	0	0	0	0	0	0	10	0.83	3.88	119	75	0.38	0.02	0.43	59	103	4.6	61.2	32.5	28.7	58.1	3.54	549	48	7.85	2.73	1.04	13.4	22
1	64	0	0	0	0	0	0	0	0	7	3.64	4.14	132	29	1.4	0.33	1.88	102	178	10.3	53.5	29.2	24.3	57.6	2.17	885	48	0.78	2.27	1.04	13.4	32.4
1	72	0	1	1	1	0	0	0	0	5	2.54	4.28	137	61	0.97	0.32	1.24	36	60	9.8	62.7	38.8	23.9	82.1	5.8	386	48	0.73	2.69	0.96	12.6	23.8
0	60	0	0	0	0	0	0	0	0	8	0.86	3.91	115	37	0.38	0.03	0.45	151	321	6.9	55	31	24	61.2	2.8	1261	48	7.07	2.79	0.96	12.6	22.7
0	73	0	0	1	0	0	0	0	0	12	5.83	3.95	114	53	2.76	0.78	2.06	43	149	5.2	59.4	29	30.4	78.7	5.59	746	48.1	1.09	2.95	0.89	11.8	29.1
0	59	0	0	0	0	0	0	0	0	9	1.84	4.04	114	73	0.4	0.15	1.29	61	158	11	52.2	32.9	19.3	58.8	3.76	725	48.1	3.73	0.81	11.1	22.9	2.57
0	69	0	0	0	0	0	0	0	0	12	0.8	4.24	131	45	0.2	0.08	0.5	72	214	6	56.9	31.7	25.2	58.2	2.9	443	48.1	1.33	2.51	0.97	12.7	19.3
1	66	0	0	1	0	1	0	0	0	6	3.13	4.74	132	85	1.27	0.27	1.58	40	71	8.6	59.7	32.4	27.3	89	5.97	420	48.2	0.99	2.38	0.99	12.9	21.1
0	76	0	0	0	0	1	0	0	1	2	3.27	2.89	91	35	0.18	0.09	3	24	59	13.8	52	31.2	20.8	73.3	6.2	348	48.2	2.29	2.63	0.97	12.7	19.9
1	80	0	0	0	0	0	0	0	0	11	2.22	4.26	131	50	1.21	0.34	0.62	100	287	8	57.7	33.8	23.9	73.2	4.17	743	48.2	1.34	2.44	0.96	11.8	42
0	61	0	0	0	0	0	0	0	0	8	6.01	4.14	126	39	1.34	0.27	4.34	83	202	6.1	52.9	25.5	27.4	73.3	5.33	930	48.3	3.44	2.07	0.93	12.2	36.4
0	60	0	0	0	1	0	0	0	0	10	1.38	4.06	119	52	0.45	0.12	0.81	21	42	7.4	65.1	39.9	25.2	73.6	8.2	320	48.3	2.21	2.85	1.08	13.8	22.2
1	71	0	0	0	0	0	0	0	0	12	10.44	4.08	128	43	1.05	0.3	9.09	69	115	10.7	58.3	34.6	23.7	NA	8.65	384	48.4	1.18	2.94	0.91	12.3	24.6
0	73	1	0	0	0	0	0	0	0	9	15.45	4.1	122	72	3.58	1.54	9.91	223	685	7.7	50.3	22.5	27.8	65.8	4.97	802	48.4	1.65	2.69	0.95	12.5	28.5
0	56	0	0	0	0	0	0	0	0	11	3.13	4.45	133	31	0.59	0.8	1.73	104	297	9.4	59.1	30.2	28.9	88.5	5.66	1554	48.4	1.72	3.02	0.91	12.4	41.9
1	62	0	1	1	1	0	1	0	0	15	2.17	5.79	175	35	0.51	0.09	1.57	84	195	8.4	57.7	32.9	24.8	99.7	6.4	523	48.4	1.36	2.81	1.04	13.4	25.3
0	74	0	0	1	0	0	0	0	0	9	2.71	3.74	110	74	0.46	0.06	2.19	26	80	4.4	53.3	32.5	20.8	80.1	5.3	425	48.4	5.01	1.91	1.05	13.5	22.7
1	74	0	0	0	0	0	0	0	0	11	0.91	4.35	125	62	0.21	0.06	0.64	67	141	5.7	53.4	30.2	23.2	129.2	8.54	517	48.5	5.27	1.02	13.3	24.1	2.96
1	61	0	1	0	0	0	0	0	0	6	1.16	3.87	117	52	0.31	0.08	0.77	32	53	7.4	56.2	29.9	26.3	73	5.3	293	48.5	0.82	2.61	1.05	13.3	22.2
0	52	0	0	0	0	0	0	0	0	9	1.14	4.13	129	56	0.41	0.04	0.69	77	231	6	58.3	33.5	24.8	59.8	1.94	1411	48.5	3.56	2.73	0.89	11.8	20
1	73	1	0	1	1	0	0	0	0	9	1.85	4.3	144	24	0.44	0.09	1.32	126	400	15.3	54.3	33.9	20.4	60.2	4.74	1129	48.5	1.88	2.89	0.97	12.9	19.6
1	49	0	0	0	0	0	0	0	0	9	1.55	4.55	141	35	0.27	0.04	1.24	66	178	8.9	57.1	32	25.1	110.8	5.4	694	48.5	3.59	2.54	0.93	12.6	21.3
1	59	0	0	0	0	0	0	0	0	7	1.9	4.96	149	74	0.26	0.05	1.58	51	116	6.8	59.8	32.7	27.1	70.5	6.23	544	48.5	2.35	3.06	1.01	13.1	19.4
1	55	0	0	0	0	0	0	0	0	11	2.13	4.96	156	45	0.3	0.12	1.71	91	244	8.2	55.8	33.8	22	71.1	5.14	1033	48.5	NA	2.1	1.03	13.3	27.6
0	52	0	0	0	0	0	0	0	0	8	0.95	4.3	127	45	0.53	0.05	0.37	172	546	9.7	60	35.5	26.4	105.6	6.4	946	48.6	1.28	2.55	0.84	11.3	25.7
0	71	1	0	0	0	0	0	0	0	11	2.36	3.48	104	49	0.48	0.14	1.74	26	40	10	63.3	36.7	26.6	NA	4.72	327	48.7	1.95	3.1	0.96	12.8	23.1
0	53	0	0	0	1	0	0	0	0	16	1.12	2.98	98	25	0.54	0.05	NA	78	193	14	55.4	33.4	22	75.7	3.55	NA	48.7	9.97	3.03	1.15	13.6	28.3
1	52	0	0	0	0	0	0	0	0	6	2.61	4.65	148	79	1.34	0.43	0.79	115	202	5.7	66.9	38.7	28.2	68.9	3.7	582	48.7	1.06	2.53	0.9	12.1	26.3
1	68	1	0	0	1	0	0	0	0	11	4.08	4.94	144	31	0.8	0.2	3.1	103	194	11.2	56.3	33.9	22.4	NA	5.5	966	48.7	4.03	2.74	0.96	12.9	28.9
0	70	0	1	0	0	0	0	0	0	13	0.62	4.12	116	69	0.17	0.12	0.28	14	42	6.6	66.8	34.7	32.1	59.6	3.6	232	48.7	2.12	3.2	0.97	13	21.6
0	60	0	0	0	0	0	0	0	0	8	2.19	4.62	135	48	1.06	0.18	0.93	86	295	22.2	52.9	34.6	23.7	71.7	4.1	1087	48.7	2.2	1.83	0.93	12.3	23
0	75	1	0	1	0	0	0	0	1	2	2.36	4.39	133	103	0.25	0.06	2.05	50	116	9.9	65.4	38.4	27	95.3	8.1	388	48.7	4.2	2.92	1.01	13.3	20.8
1	56	0	1	0	0	0	0	0	0	8	2.44	4.97	156	50	0.52	0.09	1.83	51	89	5.5	47.6	27.3	20.3	63.4	4.42	504	48.7	0.85	3.96	0.91	12.1	22.4
1	72	1	0	1	0	0	0	0	0	6	1.57	4.61	139	92	0.5	0.3	0.8	48	130	31	59.5	36.1	23.4	81	5.88	493	48.8	1.88	0.98	12.9	23.2	3.35
1	65	0	0	0	0	0	0	0	0	7	3.3	4.26	126	77	0.5	0.2	2.6	63	50	7.3	56.7	34.2	22.5	72.3	7.34	261	48.8	3.76	3.47	1.3	14.9	44
0	76	0	0	0	0	0	0	0	0	9	5.55	5.11	154	63	0.94	1.43	3.17	120	173	8.9	54.5	29.1	25.4	47.8	2.9	609	48.8	2.39	1.94	0.97	12.6	33.6
0	61	0	0	0	1	0	1	0	0	14	4.16	3.55	107	40	0.69	0.7	2.77	61	154	8.8	54.8	30.6	24.2	43	4.43	1352	48.8	1.85	0.84	11.7	35.3	2.65
0	68	0	0	1	1	0	0	0	0	12	11.73	3.83	117	44	1.48	0.19	10.02	333	729	7.4	59.3	28.5	30.8	83.5	8.65	1962	48.9	2.49	0.91	12.2	34.8	2.58
0	63	1	0	0	1	0	0	0	0	10	3.96	4.28	134	52	1.36	1.27	1.33	233	759	10.7	59.5	33.6	25.9	69.1	2.1	2622	48.9	3.62	2.56	0.94	12.4	51.9
0	57	0	1	1	1	0	1	0	0	9	5.69	3.3	100	27	1.78	0.37	3.41	87	463	9.4	65.3	26.8	38.5	367.8	28.7	3368	49	2.93	2.63	1.12	14.5	104.1
1	48	0	0	0	0	0	0	0	0	10	2.11	4.86	152	82	0.45	0.07	1.57	84	169	7.1	59.2	35.6	23.6	91.8	5.59	773	49	3.14	2.13	1.03	13.5	21.8
0	60	0	0	0	0	1	0	0	0	11	4.44	4.59	137	66	0.33	0.15	3.96	29	96	8.6	59.5	31.9	27.6	49.6	3.7	625	49	1.59	2.46	1.01	13.1	19.5
0	50	0	0	0	0	0	0	0	0	4	1.37	4.55	123	72	0.5	0.12	0.74	86	178	7.8	60.3	34.9	25.4	60.8	2.15	488	49	1.1	2.97	0.9	11.9	21.7
1	78	0	0	0	0	0	0	0	0	13	2.05	4.68	142	52	0.33	0.23	1.49	22	41	7.7	60.1	35.1	25	80.1	4.8	200	49.1	1.07	2.47	1.1	14.1	18.9
1	59	0	0	0	0	0	0	0	0	7	2.41	5.52	162	82	0.84	0.2	1.36	171	336	8.3	64.1	32.6	31.5	78.5	6.28	725	49.2	1.76	2.92	0.86	11.5	22.5
0	70	0	0	0	0	1	0	0	0	7	3.6	4.26	118	74	0.63	0.12	2.84	84	190	8.6	53.7	26.2	27.5	56.3	2.39	502	49.2	1.42	2.16	0.88	11.7	22.8
0	55	0	0	0	1	0	0	0	0	9	1.88	3.69	114	47	0.36	0.02	1.5	96	389	1.5	57.9	28.6	29.3	54.2	3.94	1240	49.3	19.83	1.61	1.15	14.6	27.8
1	60	0	0	0	0	0	0	0	0	8	1.96	4.61	140	29	0.66	0.34	0.95	72	169	12.1	53.8	27.7	26.1	74.4	6.3	1116	49.3	3.02	0.92	12.3	28.9	2.77
0	47	0	0	0	0	0	0	0	0	9	5.18	4.34	123	66	0.64	0.06	4.48	33	88	9.9	59.6	38.2	21.4	70.7	3.4	683	49.4	3.57	0.96	13	25.1	2.23
0	53	0	0	0	0	0	0	0	0	8	1.1	3.72	115	60	0.4	0.08	0.6	53	107	8.1	55.2	34.1	21.1	69.1	3.49	494	49.4	2.26	2.28	1.04	13.4	21
1	73	0	0	1	0	0	0	0	0	11	1.01	3.42	105	45	0.23	0.06	0.71	30	47	5.1	60.7	31.4	29.3	96.3	5.26	251	49.4	2.84	2.97	1.17	14.7	18
1	63	0	0	0	0	0	0	0	0	8	2.73	4.43	141	25	0.89	0.26	1.57	48	127	10.8	53.6	31.7	21.9	75.4	5.14	976	49.5	1.36	0.81	11.2	24.2	2.4
1	61	0	0	0	1	0	0	0	0	6	2.08	4.88	149	25	0.99	0.21	0.87	165	452	13.7	54.9	29.3	25.6	70.6	5.4	1986	49.5	3.98	2.33	0.93	12.4	31.2
0	46	0	0	1	0	0	0	0	1	4	1.59	3.23	98	60	0.18	0.03	1.38	162	401	4.1	60.2	27.5	32.7	299.5	19.88	678	49.5	3.05	2.59	1.03	13.3	20
1	74	1	0	0	1	0	0	0	0	17	1.77	4.07	129	55	0.34	0.03	1.4	85	189	11.5	57.9	32.8	25.1	95.9	8.34	588	49.6	5.02	2.88	1.1	13.2	27.3
0	50	0	0	0	0	0	0	0	0	10	7.42	5.11	118	103	1.47	0.32	5.62	126	99	6.5	66.7	28.3	38.4	NA	3.85	430	49.6	0.77	4.02	1.02	13.4	22.9
1	60	1	0	0	0	0	0	0	0	6	2.06	4.67	153	55	1.32	0.26	0.37	56	181	9.6	54	30.8	23.2	74.5	11.46	832	49.6	1.7	2.23	0.85	11.5	27.2
0	53	1	0	0	0	0	0	0	0	15	1.37	4.57	128	76	0.25	0.05	1.07	89	339	8.1	55.2	34.3	20.9	71.2	2.9	924	49.7	4.78	2.47	0.96	12.6	20.5
1	57	0	0	0	0	0	0	0	0	5	7.9	4.66	135	47	1.42	0.48	5.99	74	135	6.9	55.6	35.3	20.3	NA	3.4	NA	49.7	0.87	3.08	0.78	10.9	31.6
0	51	0	1	1	0	0	0	0	0	8	2.55	3.4	106	34	0.29	0.08	2.18	44	206	5.4	60.6	34.2	26.4	76.6	3.1	1118	49.7	2.82	0.88	12	27.3	2.59
1	55	0	0	0	0	0	0	0	0	8	1.3	3.74	117	74	0.5	0.17	0.6	25	42	6.7	51.6	37.2	14.4	91.4	5.6	331	49.7	0.74	3.22	1.16	14.6	17.3
0	58	0	0	0	0	0	0	0	0	13	1.64	3.58	114	63	0.31	0	1.33	47	160	9.2	59	33.1	25.9	56.7	4.49	552	49.8	3.95	2.53	1.08	13	22.9
1	57	0	0	0	0	0	0	0	0	10	3.38	4.54	148	41	0.45	0.14	2.78	123	247	10.2	49.2	28.1	21.1	64.3	2.8	977	49.8	2.46	0.97	12.7	23.7	2.56
0	51	0	0	0	0	0	1	0	0	12	2.37	4.3	131	66	0.88	0.32	1.15	70	155	6.5	58.4	35.1	23.3	53.4	1.88	1052	49.8	3.85	2.05	0.88	11.7	26.8
1	68	0	0	0	0	0	1	0	0	12	6.49	4.52	152	24	0.67	0.18	5.63	138	329	7.6	58.1	34.6	23.5	76.1	6.38	588	49.8	1.2	2.49	0.97	12.7	24.9
1	63	0	1	0	0	0	0	0	0	16	2.05	4.62	139	84	0.88	0.21	0.96	20	42	13.1	55.2	44.3	28	85.7	6.4	245	49.9	0.85	2.93	1.15	14.5	18.1
0	75	0	1	1	0	0	0	0	0	12	12.65	4.12	130	26	2.49	0.53	9.6	56	200	7.8	58.6	32.3	26.3	70.8	3.4	889	49.9	4.57	0.99	13.2	42.6	2.29
0	58	0	0	0	0	0	0	0	0	17	5.83	3.67	110	40	0.32	0.05	5.45	59	70	7.1	58.1	30.9	27.2	44.2	2.92	477	49.9	5.46	2.07	0.99	12.9	21.6
1	53	0	0	0	0	0	0	0	0	4	1.08	4.13	127	46	0.66	0.12	0.34	25	44	8.2	53	35	18	NA	5.64	260	50	0.88	2.11	1.08	14.2	20.1
0	80	0	0	0	0	0	0	0	0	13	3.49	4.87	136	56	0.46	0.01	3.01	111	279	6.7	54.2	29	25.2	NA	5.02	595	50	0.88	2.11	1.08	14.2	20.1
0	54	0	0	0	0	0	0	0	0	8	3.73	4.79	136	62	0.5	0.09	3.13	26	87	8.1	63	36.5	26.5	82.3	5.3	752	50	3.43	1.02	13.3	22	3
0	64	0	0	0	1	0	0	0	0	12	5.69	4.38	132	32	1.89	1.07	2.39	82	273	6.8	57.6	26.6	31	57.7	3.8	1906	50.2	7.23	2.89	0.9	11.9	41.1
0	48	0	0	0	0	0	0	0	0	13	0.96	3.91	112	49	0.64	0.08	0.22	31	77	6.1	54.8	33.9	20.9	62.3	2.99	371	50.2	1.85	2.18	1.01	13.1	21.3
0	64	0	0	1	1	0	0	0	1	1	1.83	3.91	117	31	0.14	0.07	1.62	15	104	9.2	66.4	36	30.4	154.2	8.6	555	50.2	3.36	2.9	1.12	14.2	20.4
1	71	1	0	0	0	0	0	0	0	9	1.49	4.05	132	60	0.27	0.04	1.17	29	85	6.6	55.2	31.2	24	128.7	10.3	620	50.2	NA	2.62	1.03	13.3	22.3
1	56	0	0	0	0	0	1	0	0	8	1.55	4.52	140	47	0.19	0.02	1.34	91	246	13.6	63.5	38.8	24.7	62.4	4.39	751	50.3	1.82	0.9	12.2	20.4	3.2
0	49	0	0	0	0	0	0	0	0	13	2.97	3.68	114	93	0.44	0.08	2.44	32	62	3.7	52	26.8	25.2	56.7	3.37	479	50.3	2.39	2.3	1.1	14.3	21.9
1	62	1	1	1	0	0	0	0	0	10	1.99	4.72	144	61	0.28	0.07	1.64	39	85	10.5	62.7	38.5	24.2	101.8	8.9	294	50.3	1	2.92	0.92	12.2	20
1	55	0	0	1	0	0	0	0	0	9	1.69	4.42	134	33	0.36	0.08	1.25	39	94	9.1	60.4	38.1	22.3	104.7	5.6	528	50.4	3.4	3.04	0.92	12.2	19.2
0	56	0	0	0	0	0	0	0	0	12	7.1	3.15	91	71	0.7	0.4	5.9	139	257	7	54.2	26.7	27.5	449.9	23.57	766	50.5	NA	3.21	1.05	13.9	24.4
0	65	0	0	1	0	0	1	0	0	12	1.35	3.88	115	32	0.46	0.08	0.81	50	153	9.4	59.3	33.5	25.8	NA	6.24	570	50.5	1.09	2.48	0.99	13.1	26
1	75	1	0	1	0	0	0	1	0	21	2.86	4.34	144	33	0.56	0.17	2.12	39	124	9.5	53.1	28.9	24.2	129	7.4	644	50.5	4.53	3.28	0.97	12.7	26.2
1	49	0	0	1	0	0	0	0	0	3	2.06	4.71	134	67	1.02	0.14	0.87	83	136	7.9	65.5	37.9	27.6	109.8	4	431	50.6	1.09	2.97	0.94	12.3	21.4
1	68	0	0	0	0	0	0	0	0	9	1.36	4.84	149	23	0.6	0.14	0.62	66	151	9.8	67.1	38.3	28.8	77.6	7.7	649	50.6	1.76	3.87	0.88	11.8	23.7
1	43	0	0	0	0	0	0	0	0	9	0.85	5	148	59	0.19	0.02	0.64	43	56	12.3	57.2	30.5	26.7	63.7	4.43	361	50.7	5.25	2.47	1.05	13.5	19.9
1	68	0	0	0	0	0	0	0	0	15	0.99	4.15	131	39	0.42	0.06	0.51	72	193	13.3	62.8	38.5	24.3	84	7.59	624	50.7	17.02	2.93	0.94	12.3	26.5
1	62	1	0	1	0	0	0	0	1	5	2.91	4.66	141	112	0.38	0.17	2.36	20	29	8.1	57	41.3	21.6	105.1	6.5	1981	50.7	6.99	2.11	1.21	15.1	21.2
0	63	0	0	0	0	0	0	0	0	14	4.74	3.22	100	20	0.6	0.16	3.97	39	167	13.4	65.6	37	28.6	69.4	4.2	877	50.7	11.55	2.8	0.92	12.2	23.6
0	69	1	0	0	0	0	0	0	1	6	1.64	4.65	134	36	0.31	0.03	1.3	76	191	7.1	50.8	27.3	23.5	88.1	6.3	510	50.7	4.9	1.06	13.8	35.7	2.15
0	49	0	0	0	0	0	0	0	0	8	1.12	4.23	124	60	0.49	0.04	0.59	325	665	9.3	52.1	29.3	22.8	44.7	3.96	1151	50.7	2.57	0.91	12.2	27.6	2.03
0	46	0	0	0	0	0	1	0	0	11	7	4.37	123	88	1.1	0.5	5.4	103	215	5.5	54.9	31.5	23.4	60.6	2.71	773	50.8	NA	2.67	0.99	12.9	21.7
0	74	0	0	0	0	0	0	0	0	7	1.8	4.01	119	52	0.7	0.12	0.96	17	74	4.5	52	30	22	59.2	3.3	352	50.8	0.81	2.52	1.07	13.7	20.3
0	65	0	0	0	0	0	0	0	0	16	6.9	3.52	103	15	1.31	0.52	5.07	57	160	5.2	51.8	29.9	21.9	65.4	3.8	473	50.8	2.08	3.45	1.06	13.6	21.1
0	49	0	1	0	0	0	0	0	0	8	2.22	3.32	109	35	0.27	0.03	1.92	70	208	10.9	59.6	33.5	26.1	48.9	2.89	710	50.8	8.1	2.84	1.02	13.2	22.8
1	72	0	0	0	0	0	0	0	0	8	1.62	4.26	134	57	0.91	0.11	0.6	36	82	9.5	NA	32.7	NA	73.7	4.33	421	50.8	1.65	2.47	0.94	12.4	19.3
1	50	0	0	0	0	0	0	0	0	12	8.95	3.57	113	104	1.18	1.21	6.51	80	107	33	61.7	33.6	28.1	116.8	7.39	399	51	0.88	9.35	1.07	13.7	16.5
0	53	0	1	0	0	0	1	0	0	6	1.29	3.69	112	60	0.49	0.11	0.69	35	63	5.9	60.4	34.5	25.9	60.9	5	334	51	0.7	1.99	1.15	14.9	19.3
0	51	0	1	0	0	1	0	0	0	15	1.15	4.3	132	68	0.78	0.05	0.32	48	85	5.2	59.7	36.5	23.2	53.8	3.88	589	51.1	3.22	3	1.05	12.7	25
1	67	1	0	0	0	0	0	0	1	3	3.11	4.34	131	30	1.33	0.37	1.33	123	258	6.9	54.1	32.6	21.5	72.5	5.46	860	51.1	1.36	2.7	0.83	11.3	25.9
0	38	0	0	0	0	0	0	0	0	13	2.2	3.54	88	114	0.19	0.01	1.98	44	128	7.3	67.6	41.6	26	98.8	6.7	796	51.2	2.53	2.25	1.01	13.1	21.2
0	56	0	0	0	0	0	0	0	0	10	7.32	4.22	124	21	1.99	0.61	4.45	172	351	6.8	51.3	29.2	22.1	67	2.44	464	51.2	3.85	2.74	0.88	11.8	57.5
0	67	0	0	0	0	0	0	0	0	15	0.94	4.73	149	35	0.36	0.04	0.54	27	89	12.1	64.9	37.5	27.4	114.7	11.11	580	51.3	3.38	0.94	12.5	27.3	2.74
1	53	0	0	0	0	0	0	0	0	9	1.29	5.88	162	52	0.42	0.26	0.6	270	659	23.3	55.5	35	20.5	83	5.3	1757	51.4	4.69	0.9	12.1	26.5	2.43
0	67	0	0	0	0	0	0	0	0	13	1.95	4.06	107	49	0.5	0.3	1.1	24	70	13.9	63.4	35	28.4	48.9	3.63	329	51.4	4.83	2.13	1.28	14.9	21.9
0	62	0	0	0	0	0	0	0	0	13	3.72	4.08	128	35	0.7	0.23	2.77	49	136	5.9	58.9	33.7	25.2	48.3	3.5	534	51.5	3.06	2.53	1	13	22.6
0	52	1	0	0	0	0	0	0	0	13	1.63	3.53	103	33	0.71	0.19	0.73	65	208	8	49.2	25.8	23.4	45.9	2.9	990	51.5	2.75	2.77	0.98	12.6	26.7
0	64	1	0	0	0	0	0	0	0	10	7.53	4.9	148	30	2.1	2.79	2.64	301	891	8.7	49.4	24.9	24.5	58.8	7	2424	51.7	7.42	2.2	0.85	11.7	54.2
1	73	1	0	1	1	0	0	0	1	5	1.68	4.37	145	63	0.24	0.05	1.38	36	121	10	66.9	38.3	28.6	110.1	9.2	500	51.8	2.9	2.33	1.07	13.7	20.7
0	70	1	0	0	1	0	0	0	0	12	5.14	3.45	106	48	1.1	0.08	3.96	36	91	9.2	51.9	31.5	20.4	56.7	4.83	597	51.8	6.32	2.79	1.06	12.8	22.2
1	60	0	0	0	0	0	0	0	0	12	3.08	5.05	151	69	0.95	0.43	1.69	147	249	6.9	52.1	31.8	20.3	NA	4.62	857	51.9	2.26	3.11	0.81	11.2	28.7
0	66	1	0	0	1	1	1	0	0	19	2.48	4.56	120	32	0.48	0.13	1.84	51	139	4.8	54.2	26	28.2	42	2.12	667	52	2.76	2.34	1.09	13.9	30.6
0	54	0	0	0	1	0	0	0	0	11	3.6	3.39	109	36	0.83	0.16	2.6	44	112	4.1	50.2	31.3	18.9	53.5	2.09	608	52	0.92	2.45	0.87	11.6	26.9
0	71	0	1	0	0	0	0	0	0	11	1.77	4.36	119	42	0.36	0.07	1.33	186	503	6.5	51.9	22.5	29.4	17.2	3.01	900	52.1	3.25	2.16	1.08	13.8	29.1
1	71	0	0	0	0	0	0	0	0	8	0.94	4.05	143	29	0.5	0.05	0.4	45	104	10.4	64.2	35.8	28.4	83.5	4.42	571	52.1	2.31	3.08	0.97	12.7	18.7
0	42	0	0	0	1	0	0	0	0	14	1.55	4.86	129	51	0.83	0.1	0.6	86	317	7.7	61.2	38.6	22.6	61.9	3	2161	52.1	5.41	2.12	0.96	12.6	42.5
0	50	0	0	0	0	0	1	0	0	11	1	3.46	79	61	0.26	0.04	0.7	203	636	19.9	62.4	33.7	28.7	82	3.45	1127	52.2	3.89	2.82	1.08	13.8	22.2
0	62	0	0	0	1	0	0	0	0	16	4.36	2.3	64	21	1.03	1.38	1.95	95	477	8.3	53.6	23.9	29.7	101.1	9.6	1803	52.2	1.9	2.33	0.96	12.6	44.5
1	63	0	0	0	0	0	0	0	0	7	1.04	4.37	141	53	0.3	0.11	0.63	117	277	10.9	58.6	34.6	24	98	7.7	754	52.3	2.46	2.03	0.87	11.7	25.4
0	59	1	0	0	0	0	0	0	0	9	5.76	4.11	125	37	0.35	0.06	5.35	16	33	4.2	58.6	33.7	24.9	69.4	4.77	272	52.3	1.48	2.23	1.08	14	20.5
0	66	1	0	0	0	0	0	0	0	11	1.4	3.92	116	51	0.68	0.33	0.39	89	221	7.9	52.3	32.1	20.2	76	5.8	1075	52.4	4.98	2.63	1	13	33.3
0	66	0	0	0	1	0	0	0	0	12	1.85	3.39	113	24	0.37	0.15	1.32	83	388	11.8	56.2	31.5	24.7	83.9	9.5	1343	52.4	5.47	2.88	0.98	12.8	24.2
1	60	0	0	1	0	0	0	0	0	9	1.62	5.02	161	52	0.64	0.15	0.8	45	41	23.8	63.7	36.4	27.3	61.5	4.24	356	52.4	1.94	2.24	0.99	13	23.5
0	56	0	0	0	0	0	0	0	0	12	1.38	3.82	123	58	0.62	0.05	0.71	103	226	7.5	61.5	35	26.5	131	6.5	692	52.4	2.45	2.75	0.99	12.9	24.6
0	56	1	0	0	0	0	0	0	0	16	0.9	4.26	132	63	0.22	0.07	0.59	47	83	7.1	62.1	36.1	26	57.9	5.64	510	52.5	9.55	2.56	1.03	13.3	19.6
1	71	0	0	0	0	0	1	0	0	9	1.67	3.95	125	30	0.42	0.23	1.01	100	175	25.8	56.6	26.4	30.2	NA	5.45	417	52.6	0.65	2.05	1.19	15.1	33
0	53	0	0	0	0	0	1	0	0	10	6.29	3.34	102	32	1.22	0.18	4.83	104	289	9.4	57.6	33.6	24	63	5.3	1013	52.7	7.3	2.76	0.91	12	27.1
0	49	0	0	0	0	0	0	0	0	6	1.41	4.54	133	70	0.8	0.1	0.5	99	298	4.7	68.3	35.2	33.1	62.8	1.9	1022	52.7	18.47	2.84	0.93	11.5	27.4
1	72	0	0	1	0	0	0	0	1	2	1.64	4.7	153	45	0.65	0.09	0.89	52	168	7.8	67.5	35.7	31.8	97	5.2	549	52.8	1.62	2.81	0.89	12	29.6
1	50	0	0	0	1	0	0	0	0	15	2.44	4.76	149	81	0.33	0.07	2.03	106	135	6.4	56.6	34.4	22.2	60.6	6.5	324	52.8	2.82	2.72	0.98	12.8	21.2
0	77	0	1	0	0	0	0	0	0	14	4.02	4.32	127	49	0.65	0.08	3.28	57	194	9.9	68	39.8	28.2	88.8	5.9	867	52.9	10.15	2.88	0.95	12.4	22.6
0	61	0	0	0	0	0	0	0	0	14	1.58	3.8	109	21	0.54	0.08	0.93	50	88	2.6	45.8	23.2	22.6	65	5.71	761	52.9	1.89	2.19	1.19	14.9	27.6
0	57	0	0	0	1	0	0	0	0	17	1.63	3.1	95	47	0.33	0.04	1.26	51	110	6.3	60.3	34.6	27.4	62.2	7	394	53	6.18	2.89	1.1	13.8	22
1	71	0	0	1	0	0	0	0	0	10	1.2	4.84	157	42	0.5	0.11	0.6	134	271	12	73.5	40.7	32.8	107.6	7.23	1025	53	8.4	2.74	0.99	12.9	27.6
0	59	0	0	0	0	0	0	0	0	15	1.95	4	127	40	0.36	0.03	1.56	37	97	11.5	60.2	29.4	30.8	62.3	3.59	612	53	5.98	2.28	0.98	12.8	23.1
0	52	0	0	1	0	0	0	0	0	10	7.02	4.44	133	80	0.8	0.18	6.02	61	129	6.1	54.4	31.2	23.2	94.3	3.7	844	53	2.32	2.43	1.03	13.3	22.5
1	58	0	0	0	1	0	0	0	0	7	0.96	4.3	121	41	0.36	0.09	0.51	81	259	6.2	48.2	27.9	20.3	77.4	4.25	900	53	2.42	0.92	12.4	24.1	2.44
1	63	0	0	1	0	0	0	0	0	9	6.47	4.43	133	45	0.24	0.25	5.96	37	75	11.9	59.5	31.9	27.6	57.9	7.37	448	53.1	NA	3.23	1.04	13.4	21.7
1	64	0	0	0	0	0	0	1	0	20	2.24	5.05	150	153	0.87	0.13	1.24	83	162	6.3	60.1	34.4	25.7	79	5.09	510	53.1	2.84	0.98	13.1	24.9	3.38
0	79	1	1	0	0	0	0	0	1	4	1.36	3.86	114	40	0.28	0.06	1.01	58	166	10.2	61.2	29.5	31.7	90.3	8.34	727	53.1	5.21	2.83	1.11	14.1	22.7
0	71	0	0	1	0	0	0	0	0	8	2.22	4.15	123	49	0.48	0.29	1.35	45	148	6.9	59.7	33.2	26.5	76.2	5.3	707	53.2	1.77	2.49	0.89	11.9	25.8
1	51	0	0	0	0	0	0	0	0	7	3.39	4.76	155	67	1.58	0.43	1.24	155	359	9.5	57	33.7	23.3	59.2	3.11	1747	53.3	1.95	2.26	0.94	12.4	27.8
0	71	1	1	0	0	0	0	0	0	31	4.76	3.5	111	30	0.42	0.05	4.29	48	130	3.7	68.8	38.7	30.1	NA	23.36	624	53.3	13.09	3.12	1.03	13.1	23.6
0	75	1	0	0	1	0	0	0	1	1	6.59	3.59	114	53	2.18	0.17	4.03	591	1837	28.2	57.2	28.8	28.4	74.8	5.6	2340	53.4	3.44	2.68	0.95	12.5	59.9
1	50	0	0	0	0	0	0	0	0	8	5.41	4.49	135	73	0.99	0.22	4.16	75	180	6.8	52.8	32.2	20.6	52.8	2.71	NA	53.5	4.51	3.32	0.93	12.3	22.6
1	74	0	0	0	0	0	0	0	0	9	2.42	4.84	148	52	1.1	0.48	0.74	258	574	14.3	60.7	28.2	32.5	51.7	5.4	550	53.5	1.13	2.36	0.96	12.6	23.2
0	49	0	0	0	0	0	0	0	0	9	1.97	4.34	122	59	1.18	0.28	0.48	198	328	5.1	59.6	28.7	30.9	98.1	2.53	1021	53.6	1.13	2.58	0.97	12.6	33.7
0	54	0	0	0	0	0	0	0	0	12	1.29	4.63	136	50	0.32	0.05	0.92	187	358	4.6	64.5	32.7	31.8	95.8	5.5	1020	53.7	4.59	3.65	0.99	12.9	21.7
0	58	1	0	0	0	0	0	0	0	13	1.79	4.09	124	54	0.84	0.26	0.63	69	123	5.5	56.4	29.7	26.7	51.9	2.09	611	53.7	2.46	2.25	0.94	12.6	20.4
0	68	1	0	0	1	0	0	0	0	15	4.12	4.07	124	24	0.94	0.03	3.15	115	379	53.8	67.8	28.5	39.3	58	3.74	2548	53.9	3.95	3.19	0.87	11.6	70.7
0	58	0	0	0	0	0	1	0	0	10	2.64	4.37	123	54	0.32	0.05	2.27	28	79	7.8	64.8	33.4	31.4	64	6.71	338	54	1.46	1.97	1.09	13.9	22.9
1	65	1	0	0	0	0	0	0	0	9	1.96	4.94	158	48	0.37	0.13	1.45	193	391	16.5	49.5	27.5	22	55.6	4.51	2105	54	1.31	5.07	0.98	12.8	29.4
0	48	0	0	0	1	0	0	0	0	8	0.96	4.38	113	68	0.29	0.07	0.6	35	82	10.7	61.2	40.8	38.8	114.9	7.4	583	54.1	1.69	2.97	0.99	12.9	21.9
1	72	1	0	0	0	0	0	0	0	12	1.22	4.84	149	55	0.35	0	0.84	101	326	11.6	47	24	23	62.8	5.1	828	54.1	NA	3.08	0.86	11.5	30.5
1	59	1	0	0	0	0	1	0	0	13	1.46	4.63	145	33	0.38	0.02	1.06	478	1441	20.2	59.5	35.9	23.6	62.7	7.3	1380	54.2	6.01	2.47	1.16	13.6	23.7
0	68	1	0	0	1	0	0	0	0	16	4.3	4.13	116	27	0.21	0.01	4.07	35	104	7.5	59.5	29.1	30.4	69	6.9	393	54.2	8.24	2.36	1.02	13.2	24.4
0	48	0	1	0	0	0	1	0	0	12	2.74	4.17	118	23	0.34	0.05	2.34	116	320	5	60.8	33.8	27	72.3	3.58	848	54.3	5.31	2.23	1.07	13.7	31.8
0	64	0	0	0	0	0	0	0	0	12	1.02	4.36	114	52	0.29	0.04	0.68	91	341	6.3	52.8	31	21.8	75.1	7.3	1160	54.3	12.68	2.1	0.99	12.9	31.8
1	54	0	0	0	0	0	0	0	0	8	1.87	4.6	145	45	0.73	0.19	0.87	58	119	8.4	54.5	30.4	24.1	69	4.96	578	54.4	1.02	2.51	0.97	12.7	26.2
0	71	0	0	1	0	0	0	0	0	12	2.49	2.27	68	42	1.06	0.25	1.14	58	109	7.1	55.2	22.7	32.5	81	5.19	717	54.4	NA	3.45	1.08	13.8	26.5
0	56	0	0	0	1	0	0	0	0	12	1.76	3.8	118	42	0.31	0.01	1.44	107	318	7	65.4	35.2	30.2	68.7	5.2	877	54.4	3.95	2.68	1.08	13	27.8
0	65	1	0	0	0	0	0	0	0	23	2.64	3.9	121	26	0.44	0.03	2.17	117	257	9.5	53.3	33.3	20	95.9	5.81	1115	54.5	18.81	2.13	1.13	13.5	25.4
1	49	0	0	0	0	0	0	0	0	10	1.24	4.77	136	55	0.17	0.08	0.99	60	106	11.1	58	37	21	72.4	3.7	262	54.5	0.74	2.57	1.12	14.2	17.8
1	59	0	0	1	1	0	1	0	0	9	4.14	4.4	146	36	0.7	0.08	3.33	29	200	6.7	63.3	34.3	29	131	8.7	652	54.5	1.94	2.15	0.95	12.4	23.9
0	54	0	0	0	0	0	0	0	0	14	0.89	3.56	114	26	0.28	0.07	0.53	64	244	6.6	71.6	42.6	29	75.6	3.24	1277	54.6	18.83	3.06	1.11	14.2	25
1	72	0	0	0	0	0	0	0	0	11	1.85	4.27	138	92	0.9	0.2	0.8	26	70	13.6	57.7	35.8	21.9	93.2	6.6	322	54.6	1.73	1.04	13.7	19.8	3.85
0	64	0	0	0	0	0	0	0	0	7	7	4.08	125	70	1.3	0.67	5	78	170	5.9	50.8	30	20.8	58.4	2.65	724	54.7	1.4	2.5	0.84	11.3	22.6
0	66	0	0	0	1	0	0	0	0	9	5.24	4.06	117	85	1.85	0.34	3	48	121	5.5	59.3	32.7	26.6	62.9	2.6	775	54.8	2.57	2.48	0.91	12	34
0	75	0	0	0	0	0	0	0	0	11	2.12	4.55	130	46	0.67	0.1	1.34	194	923	7.8	59.3	33.1	26.2	93	6.7	1366	54.8	5	0.89	12.2	30.3	2.73
0	70	1	0	1	1	0	0	0	0	11	1.85	4.7	138	58	0.44	0.14	1.27	151	437	19.5	60.6	31.2	29.4	62.9	6.5	1394	54.8	6.7	2.05	1.02	13.4	47.1
1	75	0	0	0	0	0	0	0	0	26	3.53	3.74	123	24	0.56	0.11	2.86	61	125	15.8	53.9	31.1	22.8	79.4	6.33	603	54.9	5.21	2.6	1.26	14.7	26.5
0	59	0	0	0	0	0	0	0	0	8	1.11	3.46	101	17	0.7	0.1	0.31	418	1386	11.5	54.7	30	24.7	57.2	4.38	2574	54.9	8.72	0.9	12.2	36.3	2.1
1	72	0	0	0	0	0	0	0	0	8	1.96	4.34	141	63	1.12	0.18	0.65	41	40	3.5	55.6	30	25.6	65.2	4.82	249	54.9	1.36	2.24	1.07	13.7	23.6
0	76	1	0	1	0	0	0	0	0	12	4.86	3.52	104	52	0.42	0.11	4.33	65	255	7.7	59.7	30.4	29.3	49.8	3.91	659	54.9	8.28	3.29	1.04	13.5	23
0	44	0	0	1	0	0	0	0	0	10	1.73	4.57	129	82	0.18	0.01	1.52	112	223	6.1	57	32.5	24.5	122.9	7.9	517	54.9	12.03	2.32	1.02	13.2	22.4
1	53	0	0	0	0	0	0	0	0	14	4	4.04	122	71	1.56	0.43	2	124	591	9	52.1	29.1	23	108.5	6.83	1496	55.1	1.25	2.36	0.9	12.3	42.8
0	70	0	0	0	0	0	0	0	0	10	5.54	4.21	127	48	0.4	0.11	5.03	31	95	8.8	57.3	30.1	24.1	110	9.7	548	55.1	4.22	2.24	1.04	13.4	24.3
1	67	0	1	0	0	0	0	0	0	15	8.91	4.62	138	29	2.08	0.41	6.25	50	117	13.1	42.9	22.7	20.2	72.8	4.61	1254	55.1	2.29	3.29	1	12.2	42
0	53	0	0	0	0	0	0	0	0	11	1.51	4.79	138	45	0.54	0.05	0.92	67	172	14.6	54.2	28.9	25.3	58	7.8	1038	55.1	2.09	2.82	0.87	11.7	30.4
1	57	0	0	0	0	0	0	0	0	8	0.85	4.41	142	41	0.35	0.03	0.47	84	265	16.8	54.4	34	20.4	82.4	7.1	1129	55.2	8.23	0.94	12.7	27.1	2.56
0	68	1	1	0	0	0	0	0	1	3	4.24	3.34	96	22	0.22	0.12	3.84	29	80	12.3	68.8	31	37.8	NA	6.99	682	55.3	1.36	3.73	1.02	13.4	26.7
0	64	0	0	0	1	0	0	0	1	1	12.39	4.15	123	55	3.98	2.29	5.92	62	236	5.7	63.1	28.9	34.2	131	4.2	3788	55.3	2.98	2.46	1.13	14.6	142.9
0	78	1	0	1	1	0	0	0	0	13	6.36	4	125	51	1.19	0.38	4.77	622	1304	9.6	44.7	26	18.7	54.4	5.14	1471	55.3	10.25	0.92	12.3	31.4	2.22
0	65	0	0	0	0	0	0	0	0	17	1.67	3.78	122	32	0.5	0.1	1	375	1191	9	51.6	28	23.6	92.8	5.94	1943	55.4	8.52	0.88	11.8	32.3	3.09
0	62	1	0	0	1	0	0	0	0	15	6.01	4.27	127	48	0.46	0.02	5.53	72	200	7.4	55.4	32.6	22.8	67.7	4.2	1098	55.4	>20.00	2.33	1.07	12.9	24.2
0	54	0	0	1	1	0	0	0	0	7	4.44	3.44	95	61	1.31	0.51	2.6	239	343	10.4	64	34	30	58.7	2.8	703	55.6	1.63	3.17	0.91	12.1	26.3
1	62	0	0	0	0	0	0	0	0	6	4.62	6.2	131	53	0.56	0.14	3.92	37	73	9.1	57.7	34.1	23.6	77.8	6.79	434	55.6	1.38	2.43	0.96	11.8	24.7
0	83	1	1	1	0	0	0	0	1	2	13.22	4.4	125	23	1.04	0.41	11.75	79	163	4.3	50.9	24.9	26	211.2	11.3	621	55.7	2.72	2.66	1.01	12.9	35.6
1	62	0	0	0	0	0	1	0	0	8	1.3	4.67	143	57	0.52	0.08	0.7	35	56	11	64.9	34.7	30.2	92.4	7.23	515	55.7	0.58	2.61	1.21	15.1	20.1
0	54	0	1	1	0	0	0	0	0	12	0.77	3.9	116	58	0.23	0.04	0.5	27	68	8	67.3	38.1	29.2	67.1	4.7	410	55.9	1.42	2.31	1.05	13.5	25.4
0	65	1	0	1	0	0	0	0	0	16	3.78	4.97	141	41	0.99	1.37	1.42	82	250	8.4	59.2	31	28.2	80.2	3.7	1390	56	4.69	2.05	1.07	13.9	48.7
1	64	0	0	1	0	0	0	0	0	6	2.76	5.41	158	69	1.27	0.27	1.21	51	97	9.4	55.6	34.8	20.8	71.9	4.31	487	56	4.42	3.02	1.01	13.1	21
1	54	0	0	1	0	0	0	0	0	6	3.77	3.88	130	51	0.39	0.93	2.45	150	508	14.1	60.2	29.5	30.7	118.5	6.6	1648	56	2.42	3.16	0.84	11.3	34.4
1	71	1	0	0	0	0	0	0	0	10	1.75	4.77	138	39	0.39	0.07	1.28	45	127	7.4	63.4	34.7	28.7	80.5	9.3	570	56	5.21	2.21	1	13.4	27.7
1	71	0	0	0	0	0	0	0	0	12	2.9	4.38	131	29	1.17	0.37	1.28	38	155	12.7	53.7	27.9	25.8	84.4	5.2	1519	56.1	4.72	3.7	0.93	12.3	31
1	77	1	0	0	0	0	1	0	1	4	1.93	3.82	123	24	0.68	0.09	1.13	150	372	10.4	55.5	29	26.5	152	13.8	913	56.1	1.67	2.19	1.15	14.5	26.8
0	70	1	0	1	1	0	0	0	0	12	3.52	3.79	113	86	0.81	0.05	2.64	51	128	4.7	53	34.9	18.1	112.3	9.6	528	56.2	2.28	2.41	0.98	13	27.8
1	77	0	0	1	0	0	0	0	0	19	2.62	4.92	152	30	0.58	0.19	1.84	79	283	11.1	52.3	28	24.3	59.7	5.4	1140	56.2	5.69	2.28	0.93	12.3	38.3
0	63	1	0	0	0	0	0	0	1	3	2.73	3.91	112	34	0.54	0.1	2.07	119	229	6.2	53.6	27.7	25.9	50.9	3.5	1036	56.3	8.8	2.58	1.03	13.3	28.4
0	73	0	0	1	0	0	1	0	0	9	2.01	4.01	124	46	0.49	0.06	1.44	211	596	12.1	55.9	32.9	23	88.8	4.9	1154	56.3	3.09	2.09	0.97	12.7	26.3
1	79	1	1	0	0	0	1	0	1	2	0.98	4.92	155	25	0.35	0.03	0.6	195	405	13.5	69.1	34.9	34.2	94.9	17.44	679	56.5	3.02	0.96	12.7	26.6	2.61
1	50	1	0	1	0	0	1	0	0	3	2.11	4.37	130	30	0.51	0.07	1.53	115	183	9.9	55.6	33.6	22	87.4	3	708	56.5	2.89	2.45	1.02	13.2	25.8
1	68	0	0	0	0	0	0	0	0	8	4.83	4.67	138	72	1.35	0.42	3.02	99	203	5.6	50.8	32.2	18.6	68.1	3.35	939	56.5	2.91	2.46	0.93	12.3	32.4
0	70	0	0	1	1	0	0	0	0	17	2.43	3.7	108	65	0.38	0.67	1.36	194	531	13.9	53.3	25.7	27.6	48.7	3.74	772	56.6	1.81	2.81	0.96	12.6	32.2
1	68	0	0	0	0	0	0	0	0	14	7.81	5.03	161	38	0.27	0.07	7.46	48	107	9.2	60.8	32.1	28.7	106.2	10.6	635	56.7	1.85	2.45	1.12	14.4	30.3
1	63	0	0	0	0	0	0	0	0	9	3.4	4.9	150	18	0.66	0.2	2.53	162	400	20.1	55.9	28.2	27.7	57.9	3.23	1393	56.8	4.24	1.92	0.9	12	29.5
0	57	0	0	0	0	0	0	0	0	6	5.91	4.4	129	57	0.42	0.16	5.32	64	121	6.9	68.5	41	27.5	64.6	5.15	384	56.8	1.23	0.85	11.5	21.7	3.09
0	73	1	0	1	0	0	0	0	1	3	2.15	4.31	137	106	0.64	0.1	1.41	19	278	7.1	70.1	35.3	34.8	186.7	18.9	1069	57	NA	2.98	1.07	14	24.2
0	71	0	0	1	0	0	0	0	0	22	1.06	3.5	100	48	0.51	0.03	0.51	109	483	12.6	50.1	28.6	21.5	77.7	7.35	1716	57	8.71	2.81	1	12.2	46
1	56	0	1	0	0	0	0	0	0	13	2.02	4.89	152	25	0.54	0.13	1.34	108	297	16.9	63.5	36.9	26.6	145.6	10.5	1776	57.1	14.5	0.82	11.3	27.1	2.73
0	60	0	1	0	0	0	0	0	0	11	2.23	3.74	104	20	0.33	0.01	1.88	111	366	10.2	75.6	34.6	41	56.6	1.94	975	57.2	5.96	2.43	0.98	12.8	28.9
1	73	1	0	0	0	0	0	0	0	15	4.36	3.61	121	59	0.89	0.08	3.32	218	614	10.8	50.4	25.9	24.5	61.1	6.4	981	57.4	9.25	2.34	1.02	13.4	27.9
0	70	0	0	1	1	0	0	0	0	8	1.07	3.54	110	61	0.26	0.38	0.43	151	338	7.1	61.8	31	30.8	62.8	4.01	703	57.4	1.57	3.36	0.87	11.7	32.2
0	62	0	0	0	0	0	0	0	0	10	1.31	4.05	124	28	0.57	0.2	0.46	253	710	10.3	55.8	30.8	25	51.6	2.8	1116	57.4	1.41	3.22	1.03	13.3	30.2
1	68	0	0	1	0	0	0	0	0	10	2.61	3.64	114	52	0.75	0.33	1.5	126	299	5.7	53.4	28.3	25.1	102.2	10.4	714	57.4	3.49	2.64	0.81	11.1	21.9
1	67	1	0	0	0	0	0	0	0	11	7.75	5.27	155	40	0.62	0.29	6.82	264	363	7.7	52.5	31.7	20.8	87.6	5.53	820	57.6	3.72	2.39	0.91	12.1	30.6
1	77	0	1	1	0	1	1	0	0	14	0.65	3.4	106	25	0.33	0.04	0.28	22	69	26.8	60.4	35.9	24.5	121.1	10	452	57.7	1.75	2.15	1.1	14.1	23.5
0	72	0	0	0	0	0	1	0	0	9	1.21	3.95	131	40	0.39	0.07	0.69	205	486	8.4	63.9	34	29.9	89.7	6.74	823	57.7	8.81	2.3	0.96	12.6	38.5
1	69	0	0	1	0	0	0	0	0	11	2.39	4.48	140	52	0.73	0.42	1.16	100	388	7.1	51.4	27.3	24.1	75.1	4.1	822	57.7	2.1	2.02	0.94	12.6	45.9
1	69	1	0	0	0	0	0	0	0	11	1.25	4.08	138	31	0.3	0.11	0.84	39	93	6.9	54	30.8	23.2	57.3	6.1	482	57.8	2.09	3.54	1.09	14.2	23.1
1	59	0	0	0	0	0	0	0	0	11	1.48	4.52	146	40	0.5	0.05	0.92	77	120	10.6	57.7	35.7	22	73.4	5.4	727	57.8	0.96	2.92	0.86	11.7	22.9
0	50	0	0	0	0	0	0	0	0	24	4.1	3.89	118	63	0.55	0.1	3.45	26	74	6.8	54.4	32.8	21.6	65.1	3	349	57.8	2.46	2.27	1.14	14.4	21.9
1	78	0	0	0	0	0	0	0	0	9	4.46	3.94	129	62	0.64	0.07	3.74	47	151	6.5	48.8	30.9	17.9	104.1	8.83	682	57.9	2.51	2.74	0.73	10.2	28.3
0	74	0	0	1	0	0	0	0	0	24	2.13	4.11	125	60	0.31	0.02	1.79	37	161	6.3	58.4	33.2	25.2	70.2	2.52	707	58	12.88	2.58	0.96	12.8	22.6
0	61	1	0	0	0	0	0	0	0	8	10.81	4.06	116	41	1.9	0.3	8.5	89	332	10.3	50.6	25.4	25.2	44.8	2.2	1802	58.1	3.85	2.49	1.01	12.3	50.5
1	66	0	0	0	0	0	0	0	0	9	3.4	4.89	149	40	0.82	0.19	2.39	67	136	9.4	56.7	34.3	22.4	68.3	6.4	553	58.1	2.54	2.32	1.12	14.2	23
0	70	1	0	1	1	0	0	0	0	8	4.89	3.54	102	56	1.32	0.4	3.14	64	187	9.2	62	32.6	29.4	180.4	14.4	1131	58.2	2.3	3.22	0.8	11	32.3
0	73	1	0	1	0	0	0	0	1	3	1.3	4.46	139	50	0.4	0.02	0.88	30	172	7.4	64.1	38.4	25.7	73.6	11.02	784	58.2	8.51	2.28	1.1	14.3	33.5
1	55	1	0	0	1	0	0	0	0	9	3.94	4.74	135	49	1.46	1	1.29	284	682	39.9	57.4	29.2	28.2	64	3.16	1991	58.2	2.01	2.81	0.95	12.5	45.4
1	51	0	0	0	0	0	0	0	0	7	1.11	4.5	138	40	0.63	0.17	0.28	76	161	11.2	57.8	37.5	20.3	69.9	3	397	58.3	0.52	2.34	0.95	12.5	26.1
1	58	0	0	0	0	0	0	0	0	7	1.21	2.29	65	15	0.68	0.16	0.35	162	575	3.1	37.8	17	20.8	58.5	2.92	1171	58.3	NA	1.15	1.09	13.9	39.4
1	73	1	0	0	0	0	0	0	0	9	7.34	4.6	131	30	0.49	0.14	6.71	80	205	15.6	63.2	32.9	30.3	85.2	8.5	1232	58.4	4.75	1.06	13.8	66.4	2.65
1	69	0	0	1	0	0	0	0	0	10	1.88	4.54	132	61	0.33	0.15	1.39	242	471	14.9	58.2	34.4	23.8	71	5.1	739	58.4	2.02	2.25	1.18	14.9	23.7
1	70	1	0	0	1	0	0	0	0	12	1.38	4.01	115	13	0.2	0.03	1.15	109	240	13.2	57.6	31.9	25.7	NA	11.6	557	58.5	1.86	2.48	1.07	13.9	29.8
1	65	0	1	0	0	0	0	0	0	20	3.84	5	156	81	0.47	0.15	3.21	68	180	6.5	59.3	35.1	24.2	122.3	11.7	564	58.5	1.7	3.02	1.03	13.3	24.4
0	77	0	0	1	0	0	0	0	0	15	11.17	4.55	130	36	1.11	0.6	9.44	51	160	10.9	50.3	29.6	20.7	51.9	5.24	844	58.5	3.26	0.9	12.1	35.6	2.14
0	70	1	0	0	0	0	0	1	1	4	3.7	4.07	117	53	0.34	0.04	3.32	54	202	6.4	54.4	31.4	23	70.1	7.6	413	58.5	3.06	1.81	1.17	13.7	22
1	69	0	0	0	0	0	0	0	0	18	1.3	4.24	136	61	0.31	0.04	0.95	82	305	9.5	53.9	28.9	25	115.9	10.34	887	58.6	9.45	2.23	1.08	13.8	24.8
0	61	0	1	0	0	1	0	0	0	9	0.87	4.07	85	47	0.2	0.03	0.63	36	162	5.8	49	28	21	56.6	2.5	826	58.7	4.26	3.17	1.07	13.7	20.8
1	46	0	0	0	0	0	0	0	0	14	8.24	4.88	149	89	0.61	0.16	7.44	292	961	9.6	62.3	36.1	26.2	171	8.4	1839	58.8	5.06	2.48	0.9	12.1	21.2
1	65	0	0	0	0	0	0	1	0	16	1.81	4.79	130	19	0.46	0.08	1.27	66	270	7.9	54.5	31.6	22.9	96.1	5.2	1048	59	13.65	0.91	12.3	32.1	2.48
0	64	0	0	1	0	0	0	0	0	13	3.73	3.5	97	59	0.8	0.02	2.88	77	155	10.6	46.7	26.1	20.6	73.5	4.5	682	59	13.42	2.44	1.24	15.4	16.3
1	64	0	0	0	1	0	0	0	0	14	4.24	3.56	108	51	0.31	0.1	3.82	104	213	7.5	61.7	33.8	27.9	91.7	5.8	359	59.1	3.07	1.95	1.05	13.5	27.6
1	72	0	0	1	0	0	0	1	0	6	2.68	3.83	116	29	0.26	0.1	2.32	101	133	7.9	57.4	28.1	29.3	111.6	5.59	798	59.2	3.05	0.99	12.8	31.7	2.58
1	76	0	1	0	1	0	0	0	0	10	2.9	3.99	114	71	1.3	0.24	1.35	53	123	7.3	55.5	32.9	22.6	97	5.42	464	59.3	1.78	2.45	1.12	14.2	24
1	72	0	0	0	0	0	1	0	0	8	2.58	4.94	157	50	0.54	0.21	1.83	179	322	16.1	59.8	31.3	28.5	131.5	6.69	888	59.4	2.52	2.99	0.93	12.3	41.9
0	48	0	1	0	0	0	0	0	0	12	4.87	3.13	98	59	0.32	0.08	4.46	98	240	5.3	52.7	24.8	27.9	48.9	2.25	557	59.4	3.27	3.11	1.04	13.4	25.5
0	67	1	0	1	0	0	0	0	0	14	3.88	3.76	109	45	0.47	0.28	3.11	52	152	19.7	61	30	31	74	4.05	999	59.5	3.3	2.37	1.08	13.8	44.9
1	71	0	0	0	0	0	0	0	0	17	3.22	5.42	155	52	0.92	0.42	1.78	31	160	8.3	48.9	19.9	29	66.7	7.21	981	59.7	5.21	3.49	0.97	12.7	32.5
0	46	0	0	0	0	0	1	0	0	6	2.23	3.66	106	82	1.07	0.14	0.99	111	261	8.3	47.1	22.5	24.6	54.6	2.25	796	59.7	2.32	1.98	0.94	12.4	35.9
1	57	1	0	0	0	0	0	0	0	14	3.28	4.42	141	36	0.52	0.27	2.48	615	1974	7.2	54.1	30.7	23.4	NA	5.13	1832	59.7	5.99	1.68	1.06	14	29.1
1	62	0	0	0	0	0	0	0	0	8	13.92	4.56	141	40	0.55	0.23	13.09	151	179	6.3	58.7	31.2	27.5	70.7	3.9	452	59.8	2.02	1.69	1.06	13.8	26.1
1	46	0	0	0	0	0	0	0	0	14	1.59	4.45	138	54	0.6	0.1	0.9	135	208	9.9	52.9	31.2	21.7	62.2	2.23	932	59.9	4.45	2.56	1.1	13.2	26.8
1	70	1	0	0	0	0	0	0	0	7	1.32	4.69	149	50	0.44	0.12	0.76	75	157	8.5	65.8	35.2	30.6	80.7	5.4	850	59.9	8.58	2.56	1.11	14.1	31.4
1	64	0	0	0	0	0	1	0	0	5	1.86	5.05	158	24	0.43	0.13	1.28	45	179	12.3	55.7	32.6	23.1	80.7	12.8	856	60	2.81	2.42	0.92	12.1	27.4
0	67	1	0	0	1	0	0	0	0	11	3.37	5.24	139	26	0.38	0.54	2.45	77	246	9	50.1	28	22.1	59.5	2.6	1324	60	2.5	2.54	0.88	11.8	32.3
1	69	0	0	1	0	0	0	0	0	28	3.97	4.02	141	37	0.51	0.18	3.14	36	140	8.8	52.2	25.2	27	455.7	30.64	776	60.2	2.3	3.84	0.88	11.8	36.8
0	57	0	0	1	0	0	0	0	0	13	3.73	4.62	139	33	0.47	0.14	3.11	86	311	6.5	59.1	33.8	25.3	69	2	955	60.2	13.33	2.59	1.02	13.2	30.7
1	65	0	0	0	0	0	0	0	0	9	4.47	4.14	131	42	0.43	0.13	3.9	89	201	6	54.7	29	25.7	93.2	8.36	535	60.3	1.91	2.37	1.04	13.4	26.7
1	67	0	0	0	0	0	0	0	0	9	4.89	4.12	132	50	0.61	0.08	4.2	50	108	5.8	46.1	30.5	15.6	78.9	3.04	384	60.4	NA	2.28	0.95	12.5	24.7
0	56	1	0	0	0	0	0	0	0	10	5.74	4	122	35	0.66	0.22	4.84	1487	3008	17	54.3	29.8	24.5	66.4	4.56	2427	60.5	6.7	2.31	0.98	13	57.9
1	47	0	0	0	0	0	1	0	0	10	1.79	4.68	149	76	0.46	0.22	1.09	53	127	9.6	52.7	32	20.7	70.9	4.67	870	60.6	2.35	2.56	1.07	13.7	23.6
1	56	0	0	0	0	0	0	0	0	12	3.36	3.89	121	42	0.39	0.07	2.9	127	236	7.3	56.2	30.4	25.8	68.5	3.6	710	60.6	3.43	2.17	1.03	13.3	21.9
1	66	0	0	0	0	1	0	0	0	10	7.33	4.61	140	45	0.8	0.13	6.39	55	87	5.6	48.9	25.7	23.2	89.7	6.96	372	60.7	2.6	1.93	1.03	13.5	22.2
0	75	0	0	0	0	0	0	0	0	5	2.94	4.68	140	39	0.37	0.02	2.55	234	689	8.4	65.5	34	31.5	165.5	18.31	2099	60.7	18.59	2.88	0.96	12.6	61.3
1	57	0	0	0	0	0	1	0	0	14	1.09	4.65	146	27	0.2	0.01	0.88	61	193	22.4	54.7	35.8	18.9	87.6	5	932	60.7	14.01	2.11	1.06	13.6	27.6
1	86	0	0	0	0	0	0	0	1	1	11.97	4.79	148	63	1.11	1.04	9.81	24	57	11.7	57.1	26.1	31	265.9	31.96	516	60.8	1.22	4.16	1	13.2	41.8
1	58	1	0	0	0	0	0	1	0	43	2.3	4.7	141	87	0.2	0.04	2.06	161	329	9.8	59.4	35.5	23.9	139.1	9.7	1110	60.9	14.13	2.97	1.11	14.2	26.3
0	75	1	0	0	0	0	0	0	1	2	2.34	3.46	109	30	0.33	0.04	1.97	88	255	4.8	61	32.9	28.1	316.3	18.2	880	61	12.74	2.58	0.96	12.8	39.6
0	74	1	1	1	0	0	0	0	1	4	2.13	3.62	107	27	0.51	0.07	1.54	84	258	8	56.4	28.2	28.2	52.2	3.78	1274	61	9.32	1.9	0.98	13	35.2
1	52	0	0	0	0	0	0	0	0	9	2.42	5.09	163	94	1.4	0.18	0.82	118	350	8.8	60.9	35.2	25.7	71.4	2.9	1008	61	2	2.54	1.03	13.3	31.4
0	49	0	0	0	0	0	1	0	0	11	4.95	4.87	142	45	0.48	0.55	3.92	400	1686	13.1	63.4	28.3	31.8	155.5	7.6	2626	61.1	12.99	2.28	1.11	14.2	41.9
0	66	1	0	1	0	0	0	0	1	4	1.74	3.92	122	24	0.31	0.07	1.35	304	704	11	60.2	39.1	28.2	55.1	5.69	1195	61.2	9.79	2.67	1.03	13.4	31.6
1	82	0	0	0	1	0	0	0	0	15	2.55	4.13	132	53	0.5	0.03	2.02	68	151	6.9	62.5	33.2	29.3	94.1	7.04	482	61.2	NA	2.44	0.95	12.5	28.4
0	53	1	0	0	0	0	0	0	0	11	1.38	4.88	146	52	0.95	0.13	0.2	468	2091	15.3	63.2	30.9	32.3	60.5	3.42	3905	61.2	>20.00	2.24	0.99	12.9	71.4
1	50	0	0	1	0	0	0	0	0	8	2.85	3.49	114	55	0.6	0.27	1.94	46	91	14.3	52.2	27.5	24.7	53.3	3.32	629	61.5	1.24	2.59	0.92	12.4	27.6
1	58	0	0	1	1	0	0	0	0	11	1.71	4.06	128	56	0.23	0.06	1.42	68	113	5.8	64.2	35.1	29.1	89.9	5.2	356	61.6	2.94	2.09	0.92	12.5	27.8
1	70	0	0	0	0	0	0	0	0	8	1.75	4.87	146	62	0.58	0.08	1.09	73	220	10	61	36.9	24.1	70.9	4.23	539	61.6	4.19	2.75	1.03	13.3	22.8
1	71	1	0	0	0	0	0	0	1	2	14.74	4.75	143	70	0.4	1.53	12.8	76	277	8.6	50	29.9	20.1	58.3	5.17	1007	61.7	1.5	2.3	0.8	10.9	31.5
1	67	0	0	0	0	0	0	0	0	7	1.62	4.56	147	36	0.45	0.06	1.11	165	308	10	60.7	34.6	26.1	65.4	6.4	822	62	5.63	2.39	1.03	13.5	35.8
0	74	0	0	0	0	0	0	0	0	10	4.41	4.35	129	33	1.27	0.3	2.83	125	388	4.4	53.9	29.9	24	42.9	2.06	856	62	NA	2.39	0.92	12.2	103.3
0	66	1	0	0	0	0	0	0	1	4	1.27	4.53	135	58	0.22	0.03	1.02	31	104	11.3	64.6	39.3	25.3	64.8	7.4	580	62	16.99	2.51	1.09	13.9	24.6
0	78	0	0	1	1	0	0	0	1	5	2.76	4.04	118	18	1.46	0.12	1.06	75	250	7.7	53.1	26.9	26.2	71.9	7.77	1866	62.1	5.14	2.06	0.88	11.9	45.8
0	59	1	0	0	1	0	0	0	0	18	2.8	4.3	125	55	0.9	0.17	1.71	104	631	10	57.8	32.4	25.4	64.3	5.17	2989	62.1	>20.00	1.93	0.91	12.1	64.4
1	63	0	0	0	0	0	0	0	0	10	2.65	4.85	145	49	0.45	0.05	2.15	40	94	9.5	49.2	28.6	20.6	71	4.48	495	62.2	4.35	2.07	1.25	15.9	29.3
1	72	0	0	0	1	0	0	0	0	12	1.41	3.77	116	26	0.53	0.11	0.75	69	281	5.2	53.4	32	21.4	236.3	13.03	1352	62.3	2.97	2.65	0.95	12.5	38.2
0	62	0	0	0	0	0	1	0	0	8	3.8	4.21	119	75	0.6	0.2	2.93	31	114	4.8	51	25.8	25.2	73.3	4.7	865	62.5	3	3.34	0.98	12.8	28
1	72	0	0	1	1	0	1	0	0	12	3.87	4.29	139	32	0.78	0.1	2.99	178	299	16.5	60.7	31.1	29.6	77.4	6.4	449	62.5	3.74	1.7	1.38	15.8	27.7
0	61	1	0	0	1	0	0	0	0	14	4.94	4.57	136	61	3	0.6	1.3	28	67	8.9	54.7	32.3	22.4	61.6	5.57	390	62.6	5.64	1.09	14	20.8	2.8
0	66	0	0	0	0	0	0	0	0	19	1.9	3.7	117	22	0.6	0.78	0.5	115	405	10.4	49	26.8	22.2	59.6	2.8	1864	62.6	3.55	2.93	0.93	12.4	74.5
1	78	0	1	0	0	0	0	0	0	17	1.5	5.1	147	60	0.28	0.1	1.12	34	58	11	65.8	40.4	25.4	107.8	11.2	274	62.6	0.7	2.39	1.01	13.1	20.3
1	54	0	0	0	0	0	0	0	0	8	3.19	4.57	149	37	0.6	0.13	2.45	79	234	15.3	53.8	31.9	21.9	86.3	4.3	1124	62.7	5.3	1.08	14	35.4	2.44
0	58	0	0	0	0	0	0	0	0	12	3.51	3.71	111	43	0.54	0.57	2.39	59	219	6.2	54.8	28	26.8	66.8	2.1	1080	62.7	11.88	2.31	0.91	12.2	34.9
1	69	0	0	0	0	0	0	0	0	10	3.94	4.95	157	62	2.08	0.45	1.4	91	176	9.3	57.7	31.3	26.4	82.6	5	692	62.7	1.33	1.07	13.8	24.4	1.93
1	28	0	0	0	0	0	0	0	0	16	1.18	4.81	132	51	0.54	0.1	0.53	74	166	10.6	59.8	36.9	22.9	93.6	9	739	62.7	9.76	1.66	1.21	15.1	25.7
1	75	1	1	0	0	0	0	0	1	5	5.72	5.49	168	42	0.42	0.14	5.15	135	306	9.3	62.9	30.6	32.3	197.1	13	1062	63.1	2.36	1.99	1.02	13.5	39.8
1	63	0	0	0	0	0	0	0	1	3	0.63	3.59	91	39	0.15	0.02	0.46	115	383	7.7	43	29	14	115.8	11.1	554	63.2	1.2	1.6	1.13	14.4	27.4
0	65	0	0	0	0	0	0	0	1	1	2.29	3.8	116	55	0.41	0.38	1.49	119	568	7	53.4	30.5	22.9	78.7	6.58	2267	63.4	14.19	2.8	1.07	13.7	54.8
0	45	0	1	0	0	0	0	0	0	12	1.75	3.62	74	25	0.18	0.03	1.54	36	54	11.5	47.6	24	23.6	51.6	4.21	407	63.4	3.03	1.87	1.22	15.2	20
0	52	0	0	0	0	0	0	0	0	9	1.37	3.98	103	98	1.09	0.07	0.2	129	309	8.9	60.8	35.2	25.6	106.5	6.79	718	63.5	3.41	2.31	1.11	14.1	27.6
0	60	0	0	0	0	0	0	0	0	19	3.01	5.11	116	43	0.73	0.13	2.06	283	966	6.3	46.9	28.5	18.4	59.5	2.59	1781	63.6	NA	2	1.03	13.3	34.7
1	68	1	0	0	0	0	0	1	0	32	3.75	4.78	147	38	0.63	0.08	3.04	96	371	17.2	68.1	32.4	35.7	67.6	4.93	1372	63.6	>20.00	1.41	1.22	14.3	41.1
1	53	1	0	0	1	0	0	0	0	13	2.35	4.62	143	53	0.41	0.03	1.9	166	574	17.6	53.1	26.4	26.7	86.6	4.26	2230	63.6	14.94	3.3	0.97	12.7	26.8
1	56	0	1	0	0	0	0	0	0	6	3.99	4.98	157	57	0.6	0.12	3.26	202	566	8	48.3	25.2	23.1	71.4	5	1411	63.9	18.98	2.52	1.03	13.1	29.9
1	25	0	0	0	0	0	0	0	0	7	3.03	6.42	142	53	0.78	0.06	2.17	120	183	10.5	54.8	31.7	23.1	84.1	4.04	715	63.9	3.69	2.26	1.1	13.2	36.2
1	54	0	0	0	0	0	0	0	0	7	0.83	5.07	148	52	0.3	0.07	0.43	115	287	17.8	62.5	36.5	26	95.7	4.8	936	64.1	5.55	2.62	1.07	13.7	27.4
1	61	0	1	0	0	0	0	0	0	12	7.66	3.58	110	20	1.88	0.86	4.77	186	631	50.6	53.6	21.9	31.7	88.1	4.94	1802	64.2	>20.00	0.6	1.42	17.2	167.9
0	72	0	0	0	0	0	0	0	0	13	6.61	3.99	125	54	1.31	0.12	5.17	60	154	11.4	61.2	34.7	26.5	52.3	6.16	692	64.4	3.9	2.6	0.88	12	31.4
0	67	0	0	0	0	0	0	0	0	16	1.95	3.76	114	35	0.52	0.06	1.35	53	186	6.3	53.2	24.5	28.7	44	2.4	768	64.5	10.59	1.66	1.04	13.7	32.2
0	70	0	0	0	1	0	0	0	1	2	3.66	4.39	127	44	0.45	0.2	3.01	37	295	18.5	49.6	29.2	20.4	84.4	5.1	892	64.6	3.5	1.95	1.11	13.3	29
1	79	1	1	1	0	1	0	0	1	4	4.25	4.45	138	44	0.5	0.16	3.59	79	235	18.5	61.5	32.5	29	95.3	9.05	827	64.6	4.47	2.63	0.96	12.7	27.2
1	35	0	1	0	0	0	0	0	0	10	2.89	5.06	145	41	1.69	0.15	1.03	77	253	6.7	50	32.3	17.7	64.4	2.7	1082	64.7	>20.00	0.6	1.28	15.8	59.4
1	78	0	0	1	1	0	0	0	0	23	2	4.35	140	39	0.3	0.28	1.4	83	193	4.6	49.1	24.6	24.5	82.5	4.81	816	64.8	3.65	2.7	0.93	12.3	28.9
1	68	0	1	1	0	0	1	1	0	18	5.29	5.33	117	43	2.54	0.26	2.47	53	263	9.9	50.6	26.5	24.1	132.1	11.85	1803	64.8	14.81	0.96	12.9	45.5	1.92
1	31	0	0	0	0	0	0	0	0	8	2.59	4.31	129	52	0.44	0.1	2.05	145	387	5.2	57.5	34.1	23.4	71.7	3.44	898	64.9	4.5	0.98	12.9	25.5	2.56
0	48	1	0	0	0	0	0	0	0	11	2.38	3.82	88	58	0.48	0.11	1.79	69	333	5.8	53.1	27.7	25.4	61.1	3.8	1442	64.9	14.48	2.54	1.04	13.4	38.1
0	71	1	0	0	0	0	0	1	1	4	1.58	4.47	137	37	0.65	0.07	0.85	88	284	7.1	51	29.1	21.9	65.5	4.9	1184	65.4	4.54	3.2	0.98	12.7	54.4
1	45	0	0	0	0	0	0	0	0	12	1	5.06	146	51	0.68	0.02	0.28	82	457	6.7	50.8	31.3	19.5	91.2	2.74	1681	65.5	3.82	2.46	0.92	12.2	26.5
1	61	0	0	0	0	0	0	0	0	11	2.95	3.85	131	35	0.47	0.09	2.33	104	320	4.9	45.9	23.7	22.2	55.4	1.64	859	65.5	1.67	2.37	1	13	41.7
0	48	0	0	0	0	0	0	0	0	9	5.25	4.4	133	55	1.46	0.21	3.54	83	240	5.8	57	32.6	24.4	60.8	2.6	1061	65.5	2.33	2.48	0.83	11.2	22.8
1	45	0	0	0	0	0	0	0	0	11	1.33	5.05	142	50	0.42	0.03	0.87	68	279	7.7	49	31.8	17.2	101.8	4.56	1057	65.8	6.61	2.32	1.04	13.4	27.3
0	77	1	0	0	1	0	0	0	0	13	2.26	4.75	144	59	0.56	0.05	1.64	400	1395	6.5	63.6	32.4	31.2	75.8	5.21	1852	65.9	8.16	3.01	0.98	12.8	43.6
1	72	1	0	0	0	0	0	0	0	7	1.62	4.28	132	65	1.05	0.16	0.49	158	274	6	51.6	29.7	21.9	NA	4.73	592	66.1	3.74	2.2	1.09	13.7	23
0	51	0	0	1	0	0	0	0	1	1	2.05	3.56	107	12	0.25	0.6	1.2	101	413	25.8	57	25.6	31.4	420.5	16.2	1736	66.1	2.19	2.97	1.08	13.8	61.4
0	51	0	0	0	0	0	0	0	0	6	1.39	4.15	123	67	0.73	0.03	0.61	74	161	10.7	64.1	36.5	27.6	85.4	4.5	523	66.2	1.4	2.22	1.02	13.2	28.1
1	65	0	1	0	0	0	0	0	0	11	0.99	4.48	150	42	0.31	0.09	0.58	95	382	18.7	66.7	31.4	35.3	139.5	10.3	547	66.2	1.45	1.07	13.9	44.7	1.98
0	60	0	0	0	0	0	0	0	0	12	3.97	3.73	116	30	0.3	0.14	3.5	401	1130	11.5	52.4	32.3	20.1	59	5.07	1469	66.4	5.49	2.63	1.14	14.4	34.9
0	56	0	0	0	0	0	0	0	0	7	1.57	4.25	128	41	0.37	0.09	1.11	160	503	5.3	52.8	31	21.8	76.2	4.4	1281	66.4	4.31	2.1	1	13	26.8
1	53	0	0	0	0	0	1	1	0	17	7.75	3.11	96	54	0.84	0.08	6.81	181	439	13.4	54.1	27.4	26.7	142.1	5.79	1784	66.6	NA	1.6	1.15	14.9	41
1	71	1	0	0	0	0	1	0	0	12	4.43	4.26	128	31	0.33	0.03	4.07	54	170	12.4	54.7	30.1	24.6	71.2	4.3	1166	66.6	4.24	1.74	0.99	12.9	56.9
0	62	0	0	1	0	0	0	0	0	12	3.16	4.33	129	34	0.53	1.39	1.23	273	844	12.6	60.4	32	28.4	64.8	2.4	2199	66.6	6.04	2.31	0.99	13	53.3
0	61	0	0	1	0	0	0	0	0	12	3.73	4.51	124	52	1.08	0.16	2.47	60	288	9.3	56	32.3	23.7	59.5	2.3	1491	66.8	7.73	3.3	0.99	12.9	28.7
0	58	1	1	0	0	0	0	0	0	25	4.43	3.42	110	27	0.63	0.02	3.77	142	487	6.5	53.5	30	23.5	93.8	5.6	1918	66.8	8.6	3.33	0.99	12.1	33.1
0	73	0	0	0	0	0	0	0	0	15	16.29	3.88	117	32	2.54	0.7	12.98	55	219	6.5	50.7	24.8	25.9	58	3.4	1902	67	2.73	0.92	12.4	131	2.09
0	62	1	0	1	1	0	0	0	1	3	2.83	3.95	116	26	1.76	0.01	0.99	39	171	3.3	56.2	30	26.2	81.5	7.9	1563	67.4	3.64	2.71	0.9	12.2	62.2
1	68	1	1	0	0	0	0	0	1	2	4.61	3.65	125	18	3.51	0.15	0.57	146	489	11	58.8	28.6	30.2	73.9	5.55	1826	67.5	5.11	1.36	1.17	14.9	59.7
1	48	1	0	0	0	0	1	0	0	11	6.28	4.88	146	34	0.53	0.04	5.56	1054	1082	10.1	53.2	33.5	19.7	83.8	6.75	1234	67.5	4.6	2.21	1.58	17.3	24.4
1	71	0	0	0	0	0	0	0	0	12	1	4.58	148	29	0.27	0.05	0.67	117	436	11.8	50.6	31.9	18.7	84.4	4.87	1419	67.5	NA	2.26	1.12	14.2	38.9
1	80	0	1	1	0	0	0	0	1	2	3.4	4.34	132	31	0.8	0.15	2.45	236	546	9	60.2	35.7	24.5	104.8	7.8	766	67.7	5.45	1.89	1.09	14.1	31.3
0	63	0	0	0	0	0	1	0	0	17	2.6	4.93	145	32	0.7	0.54	1.3	157	424	5.8	52.6	29.2	23.4	51	3.5	1669	67.8	9.4	2.09	1.01	13.1	37.6
1	67	1	0	1	0	0	1	0	0	12	0.98	4.08	130	12	0.29	0.06	0.63	95	321	10	58.2	30.8	29.5	164.6	15.6	729	67.9	2.67	2.16	1.08	13.8	27.7
1	57	0	1	0	0	0	0	0	0	16	1.55	4.42	133	40	0.28	0.01	1.26	114	315	10.9	54.4	27.6	26.8	112.5	7.95	1410	67.9	2.92	2.21	1.11	13.2	28.3
1	68	0	0	0	0	1	0	0	0	11	0.76	4.26	127	19	0.26	0.06	0.44	61	175	8.8	52.9	32.5	20.4	77.8	4.8	634	68	3.15	2.3	1.13	14.3	23.1
0	69	1	0	0	0	0	0	0	1	2	0.94	3.72	108	44	0.33	0.02	0.59	226	652	6.1	50.8	26.9	23.9	64.1	4.78	1844	68.1	7.55	2.87	1.08	13.8	34.8
0	54	0	0	0	1	0	0	0	0	16	0.62	4.06	124	38	0.4	0.03	0.19	92	428	6.4	59.7	35.1	24.6	56.1	3.2	1372	68.1	8.45	2.44	1.06	13.6	40.1
0	34	0	0	0	0	0	0	0	0	15	2.81	4.51	131	39	0.46	0.03	2.31	28	85	7.6	54.5	33.5	21	75	2.12	625	68.2	18.23	2.25	1.1	14	18.5
1	70	0	0	0	0	0	0	0	0	7	1.24	4	132	38	0.36	0.08	0.79	63	177	15.8	56.7	33	23.7	75.4	4	695	68.2	4.7	2.93	1.09	13.9	27.8
1	70	1	0	0	0	0	0	0	1	5	1.44	4.42	145	33	0.66	0.07	0.71	98	258	6.8	62.2	37.5	24.7	89	7.5	791	68.4	1.85	2.77	0.97	12.7	29
0	55	1	0	1	0	0	0	1	1	3	0.91	3.89	113	36	0.56	0.04	0.3	157	778	7.2	66	34.7	31.3	72.2	5.47	2095	68.8	7.66	3.93	1	12.2	>240.0
1	80	1	0	1	0	0	0	0	0	6	2.28	5.03	162	50	0.63	0.23	1.42	62	119	9.8	58.7	34.6	24.1	69.2	5.52	534	68.8	2.77	2.56	1.12	14.2	29.1
1	56	1	0	1	1	0	0	0	0	16	8.09	4.89	155	49	0.61	0.58	6.87	253	860	10.9	54.6	26.4	28.2	134.4	10.76	2349	68.8	4.07	2.35	0.99	13.1	69.8
0	69	0	0	0	0	0	0	0	0	16	2.53	4.66	139	47	0.94	0.12	1.44	220	895	22.4	54.5	26.9	27.6	45	5.15	3107	68.8	16.31	2.22	1.07	13.7	94.7
1	71	0	0	0	0	0	0	1	1	7	2.94	4.6	139	22	0.92	0.16	1.86	278	844	8.4	58.6	33.5	25.1	195.7	18.4	1466	69	1.39	0.87	11.9	29	2.24
1	66	0	1	0	0	0	0	0	0	12	2.06	5.2	145	24	0.25	0.59	1.21	216	390	13.1	47.7	26	21.7	67.3	5.4	1448	69.1	5.31	1.95	0.98	12.8	32.1
1	70	1	0	1	0	0	0	0	1	2	1.93	5.8	188	27	0.73	0.04	1.15	233	686	19.4	57.7	25.4	32.3	117.6	11.46	1784	69.2	8.75	3.49	1.23	15.3	41
1	73	1	0	0	0	1	0	0	1	3	1.56	4.92	154	68	0.22	0.04	1.3	73	244	9.8	60.2	34	26.2	240.8	24.4	998	69.6	3.62	2.17	1.2	15	30.5
0	39	0	0	0	0	0	0	0	0	19	5.27	3.44	103	42	1.65	0.29	3.26	46	160	4.8	44.2	27.3	16.9	62.4	1.19	573	70	1.43	2.08	1.24	15.4	29.7
1	63	1	0	1	0	0	0	0	0	10	4.55	5.39	114	17	0.94	0.21	3.39	113	264	7.2	51.6	26.4	25.2	98.9	6.62	NA	70.1	11.71	1.98	1.03	13.5	34.1
1	69	1	0	1	1	0	0	1	1	4	6.55	4.03	131	27	0.69	0.66	5.19	163	575	7.8	50.2	24.7	25.5	177.4	16.25	9052	70.5	1.98	1.62	0.92	12	46.7
0	63	1	1	0	1	0	0	0	1	1	2.3	4.32	124	23	0.74	0.33	1.21	37	156	7	55.8	30.3	25.5	65.1	10.2	1098	70.9	1.62	3.51	0.9	12	79.7
1	75	1	0	1	1	0	0	0	1	1	1.88	4.85	136	34	0.52	0.07	1.29	198	739	8.9	64.3	33.3	31	619.7	29.7	1016	71	3.79	2.31	0.95	12.7	40.6
0	64	0	0	1	1	0	0	0	0	11	17.12	3.76	119	45	1.32	0.09	15.41	137	634	19	59.1	31	28.1	49	4.3	2850	71.4	5.42	3.47	0.93	12.3	52.4
0	70	1	0	1	0	0	0	0	1	1	3.85	4.4	132	38	0.8	0.08	2.94	151	756	17.4	60.1	32.2	27.9	155.4	10.5	2187	71.6	14.43	1.93	1.04	13.7	52.3
1	56	0	0	1	0	0	0	0	0	15	3.02	5.36	166	29	0.48	0.17	2.37	376	969	9.6	51.1	31.3	19.8	73.9	4.7	2111	71.9	7.38	2.22	1.03	13.5	68.2
0	61	1	1	0	1	0	1	0	1	5	2.45	3.65	115	29	0.31	0.02	2.11	168	1077	6	59.2	27.7	31.5	112	5.57	6679	72	6.36	2.1	1.21	15.1	50.6
1	57	1	0	0	0	0	0	0	0	12	1.68	4.67	144	51	0.39	0.13	1.16	270	548	13.7	48.8	30.9	17.9	57.5	6.35	1280	72.5	6.35	1	13.1	31.3	1.7
0	68	0	0	0	0	0	0	0	0	11	5.48	4.52	141	44	0.71	0.11	4.65	39	180	11.7	52.4	24.9	27.5	57.2	5.02	1152	72.7	5.77	0.94	12.5	32.8	2.29
1	28	0	0	0	0	0	0	0	0	8	0.92	4.28	129	40	0.43	0.08	0.4	153	276	10.6	54.5	31	23.5	64	4.6	931	73	4.96	1.72	0.98	12.9	29.6
1	64	0	0	1	1	0	0	0	0	10	12.83	4.51	124	57	1.17	0.4	11.1	93	280	7	53	21.4	31.6	140.4	10.3	1298	73.3	1.42	3.97	0.84	11.3	86.8
0	68	0	0	1	0	0	0	0	0	22	12.76	4.87	144	58	1.55	0.51	10.67	105	469	10.8	67.5	34	33.5	61.4	3.47	1501	73.4	17.93	2.73	0.92	12.2	62.7
1	71	1	0	0	0	0	0	0	0	12	1.92	4.18	126	34	0.3	0.07	1.54	542	1434	15.9	62.9	29.2	33.7	73.9	6.96	1532	73.5	19.03	1.65	1.06	13.9	45.1
0	76	1	1	0	0	0	0	0	0	14	10.79	5.42	148	19	3.09	1.74	6.06	334	1464	21.7	53.8	31.5	22.3	63.5	5.66	2553	73.5	2.87	0.8	11	125.1	2.15
0	69	0	0	0	1	0	0	0	0	13	6.69	3.92	115	54	3.08	0.34	2.96	93	253	9.6	46.2	24.5	21.7	32.7	1.75	1598	73.7	3.6	1.79	1.1	13.2	31.6
0	75	1	1	0	0	0	0	0	0	12	13.78	3.57	107	35	0.98	0.25	12.51	272	1607	18.2	48.2	22.1	26.1	68.6	6.44	1904	73.7	14.78	1.21	15.2	39.5	2.49
0	74	1	0	1	0	0	0	0	1	2	1.1	4.07	127	14	0.42	0.02	0.65	201	889	15.3	54.7	29	25.7	175	11.5	2224	73.7	3.34	2.39	0.94	12.5	53.8
0	80	0	0	0	0	0	0	0	1	3	3.88	3.9	122	25	1.23	0.22	2.42	163	683	11.4	62.6	33.9	28.7	62.6	4.04	3246	73.8	8.48	2.55	0.94	12.7	81.9
1	67	1	0	0	0	0	1	0	0	10	5.02	4.61	145	16	1.45	0.82	2.74	169	514	10.8	64.6	31.4	33.2	62.8	6.6	2337	74.1	10.81	2.57	0.98	13	99.7
0	73	0	0	1	0	0	0	0	1	4	2.01	5.13	153	32	0.78	0.06	1.16	731	3038	26.7	67.7	38.4	29.3	75.2	11.97	2398	74.2	4.84	2.42	1.03	13.5	55.4
1	78	0	0	1	0	0	1	0	0	14	2.89	4.4	139	54	1.11	0.39	1.39	127	334	8.9	55.9	27.9	28	121.2	7.21	569	74.6	1.14	1.98	1.23	15.4	55.6
1	70	1	0	1	0	0	0	0	1	2	3.85	4.09	128	16	0.31	0.08	3.44	153	389	7.1	54.6	29.8	24.8	125.5	8.3	1427	75.2	14.31	2.63	0.93	12.5	47.3
1	71	0	0	0	0	0	0	0	1	1	2.36	5.11	153	5	0.98	0.06	1.32	267	949	6.4	48.6	27.4	21.2	228.7	21.01	NA	75.7	6.81	0.78	10.9	108.9	3.35
0	62	1	0	1	0	0	0	1	1	3	13.03	2.95	91	50	1.46	0.53	10.82	49	563	17.5	55.2	27.9	27.3	94.5	12.39	NA	75.9	19.74	1.52	2.08	27.2	45
0	66	1	0	0	0	0	0	0	0	7	8.26	4.32	123	82	0.74	0.23	7.27	83	207	3.5	57.7	30.2	27.5	93.1	7.3	520	76	3.29	2.6	1.01	13.4	29.1
0	63	1	0	1	1	0	0	0	0	11	0.61	3.87	114	5	0.48	0.05	0.08	191	614	7.7	60.8	32.3	28.5	130.3	11.7	1636	76	10.31	3.65	1	13.2	>240.0
0	48	0	0	0	0	0	0	0	0	9	4	4.36	128	23	0.4	0.2	3.3	287	727	8.9	53.5	29.7	23.8	49.5	2.26	1046	76.1	5.71	2.2	1.09	13.9	27.5
0	58	0	0	1	0	0	0	0	1	3	2.85	4.53	142	43	1.6	0.07	1.06	107	570	8.4	60.6	34.4	26.2	65.5	4.47	4024	76.3	10.54	2.23	1.09	13.1	71.5
1	51	1	0	0	0	0	0	0	0	9	1.38	6.4	125	38	0.62	0.04	0.72	129	462	6.1	51.9	26.5	25.4	91.4	5.38	1259	76.6	10.04	1.96	1.02	13.2	42.4
0	73	1	0	0	1	0	0	0	0	12	3.25	4.33	131	35	1.16	0.13	1.94	101	385	3.1	47.9	23	24.9	54.1	5.1	1389	76.6	9.41	1.62	1.18	14.6	52.6
1	58	0	0	0	0	0	0	0	0	11	4.01	5.05	151	47	1.15	0.15	2.69	398	1066	9.5	57.3	36.5	20.8	89	4.32	3186	76.8	6.99	0.9	12.2	54.5	1.97
0	69	1	0	1	1	0	0	0	0	33	1.13	4.06	150	50	0.26	0.1	0.76	81	407	14.7	64.2	29.2	35	84.8	5.4	2093	77.6	>20.00	2.48	1.07	13.7	43
1	59	1	0	0	0	0	0	0	0	10	1.58	3.75	119	7	0.39	0.02	1.16	64	248	8.4	47.3	21.8	25.5	58.1	6.67	1602	78.4	5.11	1.74	0.97	12.7	101.9
1	71	1	0	1	1	0	0	0	1	6	3.43	4.07	127	45	0.68	0.13	2.59	149	617	12.2	51.2	25.6	25.6	107.7	6.3	1842	78.5	4.25	1.53	1.07	14	66.4
1	78	0	0	1	0	0	0	0	0	10	3.3	4.05	125	22	0.88	0.13	2.25	126	409	10.2	52.9	27	25.9	68.9	4.5	1412	78.8	14.91	2.12	0.93	12.3	47.5
1	66	0	0	1	1	0	0	0	1	1	4.58	4.72	145	20	1.66	0.44	2.34	269	711	39.4	68.3	33.3	35	173.6	15.8	2255	79.2	4.1	2.13	1.25	14.6	49.1
0	66	0	0	1	1	1	1	0	0	11	1.14	4.37	122	35	0.58	0.13	0.41	123	403	12.3	56.8	30.9	25.9	103.2	7.49	NA	79.2	>20.00	1.75	1.16	14.6	127.9
0	74	0	0	0	0	0	0	0	1	3	5.07	3.69	108	39	0.63	0.06	4.37	131	555	11	55.1	32.6	22.5	NA	4.81	2123	79.9	18.43	2.46	1.09	13.7	68.9
0	61	1	1	1	0	0	0	0	0	3	3.25	4.36	130	16	0.73	0.22	2.27	152	674	8.5	57.6	33	24.6	NA	5.12	2185	80.1	18.33	2.18	1.15	14.3	64.8
1	49	1	0	0	0	0	0	0	0	29	5.29	4.81	144	32	2.43	0.17	2.38	776	2563	66	51.9	23.9	28	52.2	6.29	5073	80.6	7.12	1.4	1.2	15	154.3
0	76	0	0	0	1	0	0	0	0	11	3.1	3.5	115	28	0.55	1.13	1.41	62	495	11.8	64.8	29	38.4	77.7	7.2	2876	80.9	5.42	2.24	1.02	13.2	133.6
1	69	0	0	0	0	0	1	0	0	10	2.18	4.88	146	47	0.51	0.07	1.6	93	149	6.4	71.9	37.9	34	115.5	6.3	551	81	2.7	1.9	1.14	14.5	33.8
0	67	0	0	0	0	0	0	0	0	11	3.41	3.65	110	18	0.27	0.27	2.85	94	499	8.6	51.1	25.9	25.2	46.2	2.88	1757	81.1	20.48	1.42	1.14	13.5	73.6
0	69	0	0	0	1	0	1	1	0	31	1.84	3.54	106	21	0.48	0.05	1.3	64	157	6.3	49.1	27	22.1	54.3	3.4	576	81.3	>21.00	0.6	1.66	19.7	64.3
1	68	0	0	0	0	0	0	0	1	3	2.32	5.08	142	22	0.25	0.02	2.02	386	723	12.7	59.6	35	24.6	146.7	10.14	1348	81.7	5.53	2.56	1.11	14.1	37.4
1	74	1	0	0	0	1	0	0	0	12	5.65	4.88	144	29	1.16	0.01	4.45	225	707	13.4	47.9	27.8	20.1	131.4	8.76	1787	83.2	4.86	2.34	1.08	13	49.4
0	68	0	0	0	0	1	0	0	0	14	3.14	3.34	102	26	0.65	0.13	2.35	81	283	6.7	48.4	25.6	22.8	63.4	3.35	1117	83.4	NA	2.03	1.13	14.4	60.6
1	71	1	0	0	0	0	0	0	1	4	5.98	4.3	125	31	0.51	0.09	5.36	68	186	7.2	50.9	26.9	24	81.2	7.51	698	83.7	2.51	1.1	14.1	32.7	2.29
0	46	0	1	0	0	0	0	0	0	9	1.57	4.01	130	43	0.53	0.27	0.73	146	475	7.4	54	30.7	23.3	50.7	1.08	1886	84	9.14	2.36	1.15	14.5	48.4
0	62	1	1	1	0	0	0	0	1	4	1.38	4.2	130	45	0.68	0.16	0.52	92	576	8.3	58.3	33.1	25.2	110.6	3.5	2321	84.2	NA	2.34	1.01	13.1	116.5
1	74	1	0	0	1	0	0	0	0	12	1.79	3.62	112	28	0.61	0.15	1	79	260	11.9	52.6	26.3	26.3	69	4.57	1211	84.2	12.27	2.2	1.05	13.5	64.5
1	70	1	0	0	0	1	0	0	1	3	1.94	4.41	128	25	0.32	0.1	1.46	118	333	4.9	49.8	24.6	25.2	207.4	24.06	1540	84.9	2.41	3.14	1.26	15.7	55.8
0	51	0	0	0	0	0	0	0	0	22	3.48	4.34	137	31	1.32	0.16	1.89	728	2589	16.1	52.7	24.9	27.8	101	7.81	4991	85.3	>20.00	1.37	1.24	15.7	59.8
0	48	0	0	1	0	0	0	0	0	17	1.8	4.04	122	42	0.4	0.1	1.3	79	362	4.8	63.9	31.6	32.3	73	2.61	1697	85.3	14.41	1.86	1.13	14.3	32.9
1	63	0	0	0	0	0	0	0	0	15	1.98	4.97	152	22	0.55	0.15	1.25	328	1066	6	54.8	27.4	27.4	149.6	8.37	2082	85.5	9.83	2.48	0.96	12.6	124.3
0	73	1	1	1	0	0	0	0	1	3	4.25	4.13	121	38	1.29	0.33	2.54	129	633	8.7	35.8	18.2	17.6	80.7	5.78	5161	85.7	16.59	2.15	1.21	14.2	88.7
0	62	1	0	0	1	0	0	0	0	17	1.54	3.85	119	19	0.4	0.06	1.07	330	1112	7.5	52.9	30.1	22.8	NA	3.29	NA	85.8	7.04	2.12	1.01	12.9	89.4
1	61	1	0	0	0	0	0	0	1	5	2.18	4.93	161	49	0.57	0.08	1.52	132	622	13.9	54.4	30.9	23.5	95.7	8.53	1893	85.9	10.78	2.5	1.14	13.6	59
1	72	1	0	0	0	0	0	0	1	3	1.62	4.26	126	55	0.3	0.09	1.23	141	478	12.1	54.1	26.6	27.5	122.4	8.16	1612	86.1	13.01	1.69	1.1	14	48
1	64	1	1	0	0	0	0	0	0	9	3.31	4.94	148	16	1.27	0.36	1.55	350	869	17.2	47	25.2	21.8	64.7	4.47	1665	86.5	2.87	1.92	0.94	12.4	94.6
0	52	0	0	1	0	0	0	0	0	8	2.36	4.09	123	31	1.38	0.15	0.77	59	201	8.1	49.7	29.6	20.1	65.5	3.34	1834	87.2	3.47	2.94	1.25	15.5	32
0	69	1	0	0	0	0	0	0	1	2	2.98	4.05	122	27	0.39	0.5	2.09	232	918	10.2	NA	31	NA	64.6	3.8	3197	87.3	9.49	1.98	1.08	13.8	59.2
0	53	0	0	0	0	0	0	0	0	12	6.47	4.21	124	42	1.06	0.37	4.96	532	1678	15.3	45	25.4	19.6	52	2.33	2468	87.7	5.56	1.83	1.04	13.5	71.4
0	51	0	0	0	0	0	0	0	0	15	0.7	4.17	115	21	0.34	0.02	0.33	76	379	11.5	46.9	27.3	17.4	67.5	6.3	1257	88.9	11.91	1.34	1.44	17.4	42.6
0	52	1	1	0	0	0	0	0	0	15	4.19	3.46	74	29	2.06	0.07	1.93	134	695	11.6	58.9	29.1	29.8	65.4	3.5	2720	89.2	17.64	1.56	1.28	16.1	61.5
0	74	1	0	0	0	0	1	0	1	5	0.76	4.17	131	23	0.21	0.02	0.52	93	324	11.3	54.7	32.7	22	64.6	4.32	4091	89.9	14.09	2.16	1.05	13.5	75.8
1	56	0	0	1	0	0	0	0	0	17	1.44	4.32	127	25	0.55	0.31	0.58	171	508	8	49.7	29.6	20.1	109.6	5.4	1406	90.8	6.02	1.81	1.1	14	66.8
0	58	0	1	1	1	0	0	0	0	14	1.2	4.62	133	78	0.32	0.05	0.82	82	381	7.1	57.4	27.2	30.2	102	11.22	1685	91	>20.00	2.15	1.11	14.3	108.4
1	65	1	0	0	0	0	0	0	0	19	2.83	5.51	175	27	0.56	0.09	2.16	140	310	17.4	62.3	31.9	30.4	95.8	10.13	1019	91	NA	1.42	1.08	14	49.1
1	61	1	0	0	0	0	0	0	0	13	1.46	3.85	123	9	0.44	0.06	0.96	353	1084	12.3	56.1	33.6	22.5	75.7	5.1	1485	91.5	5.47	2.28	0.97	12.7	59.8
1	63	1	0	0	0	0	0	0	0	3	11.73	3.95	118	58	1.26	0.25	10.2	78	260	13.1	50.8	29	21.8	NA	4.91	2018	92.6	18.1	1.86	1.15	14.3	83.4
1	70	0	0	0	0	1	0	0	1	3	5.04	4.19	127	10	1.02	0.99	2.74	719	2652	57.9	57.7	26.5	31.2	229.7	21.78	11788	93.2	5.53	2.45	1.38	16.8	42.9
0	72	1	0	0	0	0	0	0	1	3	3.4	5.17	155	20	2.22	0.06	0.77	143	610	8.8	53.3	27.6	25.7	77.7	5.56	2836	93.7	3.98	2.52	1.04	13.4	137.2
0	75	0	0	1	0	0	1	0	0	14	4.43	4	125	22	1.4	0.27	2.7	77	294	8.1	46.3	21.4	24.9	53.5	2.66	1278	94.4	3.98	1.97	0.94	12.5	65.2
0	66	1	0	1	0	1	0	0	0	25	0.84	4.28	121	24	0.43	0.09	0.3	685	2049	25.9	59.8	30.5	29.3	54.4	6.58	2098	95.1	>20.00	2.17	1.04	13.6	47.3
0	71	0	1	1	0	0	0	1	1	2	11.61	4.45	134	65	2.2	0.3	8.9	253	1005	12.3	52.2	24.8	27.4	68.8	3.8	2512	95.1	>20.00	1.77	1.28	14.9	80.8
1	59	0	1	0	0	0	0	0	0	12	3.04	3.99	131	32	0.76	0.3	1.96	415	1049	11.8	56.4	31.2	25.2	70.8	5.4	1666	96.1	8.25	1.68	1.21	15.4	83.3
0	48	1	0	1	0	0	1	0	1	5	2.77	3.99	120	41	0.63	0.13	2.01	85	309	6.6	59.6	26.4	33.2	60.5	3.3	1750	96.7	6.02	2.04	1.04	13.6	46.5
1	56	1	0	0	0	0	0	0	1	2	3.97	4.83	137	41	1.02	0.45	2.49	111	717	39.4	51.6	22.9	28.7	181.1	6.8	5116	99.2	19.47	1.52	1.21	15.4	103.2
1	74	1	0	0	0	1	0	0	0	15	2.8	4.58	141	44	0.76	0.51	1.49	61	253	4.6	53.5	31.3	22.2	131.9	11.2	1647	103.9	6.86	2.69	0.99	12.9	64
1	75	1	1	0	0	0	0	0	1	2	6.63	4.2	139	75	0.6	0.1	5.7	298	1007	12.9	56.9	32.3	24.6	66.5	5.87	1743	106.2	14.88	2.1	1.21	15.4	62.4
1	63	0	0	0	0	0	0	0	0	7	2.84	3.84	121	60	1.25	0.28	1.26	46	97	6.8	55.6	31.3	24.3	111.5	10.22	589	107	0.96	3.02	0.9	12.1	27.8
0	47	0	1	0	1	0	0	0	0	11	4.6	4.21	117	40	0.44	0.19	3.96	440	1534	13.4	58.2	30.3	27.9	49.6	3.02	2225	108.5	>20.00	2.16	1.12	14.2	113.6
1	57	0	1	0	0	0	0	0	0	16	7.79	3.29	103	22	2.08	2.49	2.57	262	879	11.2	46.2	27.2	19	93.9	7.1	3087	108.8	6.13	1.17	1.1	14	85.3
1	62	1	0	0	0	0	0	0	1	4	4.57	3.45	106	15	1.54	0.13	2.75	69	357	14.8	56.4	26.6	29.8	76	9.92	2650	109.3	2.9	2.03	1.48	17.7	65.7
0	54	0	0	0	0	0	0	1	0	26	1.28	4.22	119	50	0.45	0.05	0.77	226	921	12.4	46.3	25.4	20.9	69.1	2.1	2079	109.8	4.6	2.6	1	13	66.3
1	70	1	0	0	0	0	0	0	1	2	2.84	3.4	106	32	0.74	0.22	1.87	206	734	11.1	45.9	21.3	24.6	57.4	10.51	2283	110.3	>20.00	1.79	1.22	15.2	87.6
1	67	0	0	1	0	0	0	1	1	1	7	4.92	154	53	4.01	0.15	2.83	240	797	20.7	58.4	26.9	31.5	202.1	8.06	2807	110.7	>20.00	2.16	1.32	15.1	100.3
0	54	1	0	1	0	0	0	0	1	9	1.74	4.14	120	25	0.43	0.07	1.24	52	133	9.6	60.9	37.5	23.4	63.8	4.43	847	111.5	10.25	3.4	1	13	133.6
1	52	1	1	0	0	0	0	0	1	5	1.38	5.35	153	14	0.53	0.11	0.73	317	1105	12.4	50	29	21	70.1	4.4	9191	117.9	18.46	1.75	1.18	14.8	>240.0
0	63	1	0	0	1	0	0	0	1	3	1.69	3.82	119	20	0.42	0.02	1.24	234	842	10.9	58	32.9	25.1	46	4.85	1403	119.8	11.76	1.56	1.63	19.2	80.3
0	69	1	0	0	0	0	0	0	0	12	2.88	3.76	112	63	1.76	0.34	0.77	115	127	13.5	64.9	30.6	34.3	50.5	2.37	NA	124	1.16	4.19	NA	NA	NA
1	67	0	0	0	0	0	0	0	1	1	2.12	4.48	139	21	0.49	0.27	1.36	135	562	52.1	52	26.6	25.4	90.2	6.3	2315	127.3	16.26	1.58	1.25	14.6	140.1
0	71	1	1	0	0	0	0	0	1	1	5.31	4.41	124	88	1.35	1.44	2.49	544	2267	39.5	58.6	33.6	25	197.5	11.49	11190	129	>20.00	0.6	2.17	22.8	>240.0
1	76	0	0	0	0	0	0	0	1	1	9.76	4.21	131	39	2.25	0.18	7.3	607	3108	65	62	30.6	31.4	555.3	26.03	NA	145.6	9.49	1.35	16.6	71.6	2.09
0	64	1	1	1	0	0	0	0	1	2	2.42	5.4	152	56	0.44	0.26	1.72	1330	6373	26.8	54.3	29.7	24.6	92.4	6.6	6907	148.3	15.07	2.43	1.6	18.8	60
0	83	1	0	1	0	0	0	0	1	8	1.73	3.88	111	16	0.58	0.06	1.09	42	552	6.2	47.6	24.8	22.8	124.5	8.5	2063	155.2	>20.00	1.98	1.41	16.9	206.4
1	64	0	1	0	0	0	0	1	1	1	7.15	3.97	129	72	1.24	1.11	4.78	165	497	61.4	48.8	24.3	24.5	317.5	NA	>1500	164.5	2.6	2.03	1.85	21	104.7
0	55	0	0	1	0	0	0	0	1	5	1.17	4.57	96	63	0.34	0.02	0.81	55	174	10.5	49.3	30.5	18.8	57.8	5.78	939	165.2	2.91	2.81	1.07	13.7	>240.0
0	62	1	1	0	0	0	0	0	1	2	3.67	4.36	136	17	1.83	0.05	1.59	212	1451	17.9	61.4	28.6	32.8	86.5	8.39	3390	172.8	14.25	1.99	1.3	16	142.5
